# Supplementary material for: Single-cell RNA-seq analyses show that long non-coding RNAs are conspicuously expressed in Schistosoma mansoni gamete and tegument progenitor cell populations
Source: Front Genet. 2022 Sep 20;13:924877. doi: 10.3389/fgene.2022.924877 (PMC9531161; doi:10.3389/fgene.2022.924877)
Supplement: Supplementary file 7 [file DataSheet1.xlsx]

## Sheet: Table S1
Supplementary Table S1 - List of 16 lncRNA markers selected for validation with WISH
Figure	Gene ID	lncRNA Transcript ID	Enriched cluster	WISH Validation Status	Probe size (nt)
Figure 5	G39666	SmLINC173882	Neurons	Validated	402
Figure 6	G26764	SmLNCA149530/1	Neurons and muscle 2	Validated	518
Figure 7A	G14051	SmLINC100059064	Male Gametes	Validated	534
Figure 7B	G2210	SmLINC104003/4/6/8/9	Male Gametes	Validated	500
Figure 7C	G38343	SmLNCA171281/2	Male Gametes	Not validated	478
Figure 7D	G27282	SmLINC150451/2/3/4/6/7/8	Female Gametes	Validated	305
Figure 7E	G16045	SmLINC129748; SmLNCA129749/52/53/58	Female Gametes	Validated	453
Figure 7F	G16045	SmLNCA129757/9	Female Gametes	Validated	535
Figure 8A	G17239	SmLINC131974	meg-1+/other tegument progenitors	Validated	531
Figure 8E	G12028	SmLINC122388	zfp1+	Validated	511
Figure 8I	G26863	SmLINC003840; SmLINC149691	zfp-1-1+/meg-1+	Validated	366
Figure S1	G17698	SmLINC132934; SmLNCA132935/36/37/38/40/41	Mature Vitellocytes	Validated	303
Figure S2A	G25638	SmLINC147486/7/8	zfp-1-1+/meg-1+	Validated	185
Figure S2E	G12196	SmLINC002017/25; SmLINC122706/7	zfp-1-1+/meg-1+	Validated	574
Figure S2I	G26205	SmLINC148606	zfp-1-1+	Validated	508
Figure S3A	G20001	SmLINC137107	Parenchyma 1	Not validated	150
Figure S3G	G17920	SmLINC133371	dmrt1+/eled+ Neoblasts	Not validated	323

## Sheet: Table S2
Supplementary Table S2 - Pairs of primers used to generate 17 probes for validation with WISH of the 16 lncRNA markers
Gene ID	lncRNA Transcript ID	Forward Primer	Reverse Primer
G39666	SmLINC173882	AAGAAGAAATTCGGCACCAG	TAAATAAACAATTCAAGCAGGTAGATA
G14051	SmLINC100059064	CGAAATTAACGAGGCATTTCA	TTAATCCGGACGTCCATTTC
G16045	SmLINC129748; SmLNCA129749/52/53/58	TCGTGAATAAGTTGTTAACCGAAA	TTTAGGACAGAATCATAGTTGCTTT
G16045	SmLNCA129757/9	TTCTCGGGAGATCAGTCGAA	TGAGGAAATGATAGGCATTCAA
G2210	SmLINC104003/4/6/8/9	AAGCCACTTACATAATCGACACTG	ATACGAGGATGATCATATACCGAAA
G27282	SmLINC150453/6/7	AGTGGAATCCGTTGGTTACG	CGGCAATCTTTGGCTTAAAA
G38343	SmLNCA171281/2	AAGAAGCATGGTTCGTCACA	AAAACTTTTCGCACATAAAGTAAGT
G12028	SmLINC122388-F	CGCTGATAAGTCCTCCTGTTG	TGCAAGAAACATCAGTCACCA
G17239	SmLINC131974-F	CAGTTCACCATGTGCCTTTC	AAACGTGTAATTGACAGCAAACA
G26863	SmLINC003840; SmLINC149691	TTTGATGACCGGTTCATATGTC	TTGGTCCCATAATGTTACCTCA
G12196	SmLINC002017/25; SmLINC122706	AACGAGAACGTAAGTGGGACA	CCGATTGGTAACTAATTCTGCTT
G17698	SmLINC132934; SmLNCA132935/36/37/38/39/40/41	TAGTGCTGAACCGTCCTGAA	CTTTGATATTGGTTGACCGTTT
G25638	SmLINC147486/7/8	CACACTAAATTCATTCTGGCAAA	TTCTTTCTTGAATGGTTTCTTTAACA
G26205	SmLINC148606/08/09/10/11/12/13/14/15	ATAACCGCAAAGCCTGATGA	TGAAATCGGTGACGATTGAC
G17920	SmLINC133371	TTTGGTGGGCAAGTGAAAAG	TTCGTAACCCAGAGAATTTGA
G20001	SmLINC137107	TTTCAGGTGAGTTGACGGGT	AACAACAACACCACCACCAC
G26764	SmLNCA149530/1	TGGGTAAAACAAATGGGGAAC	CAATTCAGTTGATGGTTTGATAATTT

## Sheet: Table S3
Supplementary Table S3 - Number of reads mapped per sample and number of cells recovered per sample in our re-analyses. Specific accession numbers are given at the top line of the Table for all datasets that were downloaded from the SRA repository (https://www.ncbi.nlm.nih.gov/sra) project number PRJNA611777 and were used here .
Accession number	SAMN14347845	SAMN14347846	SAMN14347847	SAMN14347848	SAMN14347849	SAMN14347850	SAMN14347851	SAMN14347860	SAMN14347861
Number of Reads	215274579	433979422	249262470	194038292	433497491	494618570	475459622	619815957	207622955
Reads With Valid Barcodes	0.943809	0.968402	0.941983	0.929653	0.977671	0.969699	0.973951	0.966213	0.952072
Sequencing Saturation	0.820819	0.802786	0.877887	0.826122	0.64262	0.726631	0.825901	0.849782	0.845676
Q30 Bases in CB+UMI	0.956645	0.973491	0.972093	0.971376	0.972242	0.965904	0.95819	0.949834	0.960692
Q30 Bases in RNA read	0.833209	0.887354	0.874296	0.866823	0.872967	0.86874	0.849597	0.868218	0.845917
Reads Mapped to Genome: Unique+Multiple	0.781497	0.877394	0.859703	0.817977	0.872631	0.849	0.847647	0.880212	0.866337
Reads Mapped to Genome: Unique	0.677537	0.77003	0.746235	0.710689	0.739887	0.592406	0.68566	0.771502	0.747724
Reads Mapped to Gene: Unique+Multipe Gene	0.68925	0.759464	0.754322	0.714538	0.74363	0.740355	0.742069	0.760098	0.761072
Reads Mapped to Gene: Unique Gene	0.625722	0.699781	0.688502	0.653613	0.652236	0.53196	0.629968	0.697319	0.688347
Estimated Number of Cells	3726	13180	3507	3489	16347	10088	4522	14621	3868
Unique Reads in Cells Mapped to Gene	49908500	228239101	82995480	47687304	195996904	211780189	177195253	324011386	70210346
Fraction of Unique Reads in Cells	0.37051	0.751552	0.483607	0.376006	0.693199	0.804888	0.591588	0.749663	0.491268
Mean Reads per Cell	13394	17317	23665	13667	11989	20993	39185	22160	18151
Median Reads per Cell	9312	13654	17587	9467	5512	10552	17483	18373	13828
UMIs in Cells	8082496	41679290	8703876	7270525	68475331	56938850	29424949	43389936	9361945
Mean UMI per Cell	2169	3162	2481	2083	4188	5644	6507	2967	2420
Median UMI per Cell	1520	2550	1849	1465	1981	2982	3186	2499	1867
Mean Gene per Cell	1056	1515	1168	1016	1522	1457	1682	1495	1157
Median Gene per Cell	923	1487	1074	896	1213	1344	1404	1468	1080
Total Gene Detected	15165	16891	14782	14319	18539	16425	16554	17345	15049

## Sheet: Table S4
Supplementary Table S4 - Percentage of cells re-mapped to the original clusters or to alternate clusters. Part 1: painted in yellow is the group of 6 clusters in which most of the cells were re-mapped to a cluster different from the original cluster, ranked according to the highest percentage of transferred cells. Part 2: all clusters are order alphabetically, and then they are ordered according …
Part 1
Original cluster	Clusters to where most of the cells were re-mapped	Total cells in original cluster	Number of re-mapped cells	Percentage of re-mapped cells relative to the original cluster	Rank in the group of 6 clusters where most of the cells were re-mapped to another cluster different from the original
hes2+	neoblast progeny	561	531	94.6524	1
neuron 19	neuron 8	198	177	89.3939	2
dmrt1+ neoblasts	neoblast	409	189	46.2103	3
female gametes	neoblast	388	155	39.9485	4
mature vitellocytes	neoblast progeny	154	59	38.3117	5
Mehlis' gland	neoblast progeny	214	41	19.1589	6
Part 2
Original cluster	Clusters to where cells were re-mapped	Total cells in original cluster	Number of re-mapped cells	Percentage of re-mapped cells relative to the original cluster	Group of 44 clusters with over 90% of cells re-mapped to the original cluster (dark green)
dmrt1+ neoblasts	neoblast	409	189	46.2103
dmrt1+ neoblasts	dmrt1+ neoblasts	409	187	45.7213
dmrt1+ neoblasts	neoblast progeny	409	28	6.84597
dmrt1+ neoblasts	muscle 6	409	2	0.488998
dmrt1+ neoblasts	GSCs	409	1	0.244499
dmrt1+ neoblasts	sm13+	409	1	0.244499
dmrt1+ neoblasts	unknown	409	1	0.244499
early tsp-2+	early tsp-2+	772	675	87.4352
early tsp-2+	sm13+	772	53	6.86528
early tsp-2+	neoblast progeny	772	25	3.23834
early tsp-2+	tegument 1	772	7	0.906736
early tsp-2+	egc+	772	5	0.647668
early tsp-2+	S1	772	4	0.518135
early tsp-2+	gut	772	1	0.129534
early tsp-2+	mature vitellocytes	772	1	0.129534
early tsp-2+	prom2+	772	1	0.129534
early vitellocytes	early vitellocytes	407	289	71.0074
early vitellocytes	late vitellocytes	407	96	23.5872
early vitellocytes	S1 progeny	407	12	2.9484
early vitellocytes	egc+	407	4	0.982801
early vitellocytes	meg-1+	407	2	0.4914
early vitellocytes	neuron 8	407	2	0.4914
early vitellocytes	neoblast progeny	407	1	0.2457
early vitellocytes	S1	407	1	0.2457
egc+	egc+	675	604	89.4815		highest pct in light-green group
egc+	meg-1+	675	37	5.48148
egc+	neoblast progeny	675	29	4.2963
egc+	parenchyma 1	675	2	0.296296
egc+	early tsp-2+	675	1	0.148148
egc+	neuron 7	675	1	0.148148
egc+	prom2+	675	1	0.148148
eled+ neoblasts	eled+ neoblasts	745	516	69.2617
eled+ neoblasts	neoblast	745	157	21.0738
eled+ neoblasts	neoblast progeny	745	55	7.38255
eled+ neoblasts	S1	745	6	0.805369
eled+ neoblasts	tegument 1	745	4	0.536913
eled+ neoblasts	prom2+	745	3	0.402685
eled+ neoblasts	GSCs	745	2	0.268456
eled+ neoblasts	dmrt1+ neoblasts	745	1	0.134228
eled+ neoblasts	gut	745	1	0.134228
female gametes	neoblast	388	155	39.9485
female gametes	female gametes	388	137	35.3093
female gametes	neoblast progeny	388	45	11.5979
female gametes	eled+ neoblasts	388	18	4.63918
female gametes	S1	388	11	2.83505
female gametes	GSCs	388	9	2.31959
female gametes	GSC progeny	388	5	1.28866
female gametes	parenchyma 1	388	3	0.773196
female gametes	muscle 2	388	1	0.257732
female gametes	muscle 3	388	1	0.257732
female gametes	neuron 27	388	1	0.257732
female gametes	neuron 6	388	1	0.257732
female gametes	tegument 1	388	1	0.257732
flame cells	flame cells	1185	1181	99.6624	1
flame cells	tegument 2	1185	3	0.253165
flame cells	neoblast	1185	1	0.0843882
GSC progeny	GSC progeny	965	886	91.8135	2
GSC progeny	male gametes	965	43	4.45596
GSC progeny	GSCs	965	16	1.65803
GSC progeny	female gametes	965	14	1.45078
GSC progeny	meg-1+	965	2	0.207254
GSC progeny	early tsp-2+	965	1	0.103627
GSC progeny	early vitellocytes	965	1	0.103627
GSC progeny	flame cells	965	1	0.103627
GSC progeny	neuron 25	965	1	0.103627
GSCs	GSCs	708	679	95.904	3
GSCs	S1	708	12	1.69492
GSCs	neoblast	708	5	0.706215
GSCs	GSC progeny	708	4	0.564972
GSCs	neoblast progeny	708	2	0.282486
GSCs	tegument 2	708	2	0.282486
GSCs	dmrt1+ neoblasts	708	1	0.141243
GSCs	egc+	708	1	0.141243
GSCs	late vitellocytes	708	1	0.141243
GSCs	male gametes	708	1	0.141243
gut	gut	103	90	87.3786
gut	S1 progeny	103	5	4.85437
gut	prom2+	103	4	3.8835
gut	early vitellocytes	103	1	0.970874
gut	egc+	103	1	0.970874
gut	GSC progeny	103	1	0.970874
gut	neuron 7	103	1	0.970874
hes2+	neoblast progeny	561	531	94.6524
hes2+	neoblast	561	13	2.31729
hes2+	prom2+	561	5	0.891266
hes2+	parenchyma 1	561	4	0.713012
hes2+	S1	561	3	0.534759
hes2+	flame cells	561	1	0.178253
hes2+	hes2+	561	1	0.178253
hes2+	oesophageal gland	561	1	0.178253
hes2+	S1 progeny	561	1	0.178253
hes2+	tegument 2	561	1	0.178253
late vitellocytes	late vitellocytes	369	346	93.7669	4
late vitellocytes	early vitellocytes	369	19	5.14905
late vitellocytes	mature vitellocytes	369	1	0.271003
late vitellocytes	muscle 2	369	1	0.271003
late vitellocytes	neoblast progeny	369	1	0.271003
late vitellocytes	neuron 5	369	1	0.271003
male gametes	male gametes	364	314	86.2637
male gametes	flame cells	364	23	6.31868
male gametes	neuron 5	364	10	2.74725
male gametes	neuron 25	364	5	1.37363
male gametes	neuron 4	364	5	1.37363
male gametes	neuron 2	364	4	1.0989
male gametes	GSC progeny	364	2	0.549451
male gametes	neuron 30	364	1	0.274725
mature vitellocytes	neoblast progeny	154	59	38.3117
mature vitellocytes	mature vitellocytes	154	48	31.1688
mature vitellocytes	neoblast	154	17	11.039
mature vitellocytes	S1	154	14	9.09091
mature vitellocytes	late vitellocytes	154	5	3.24675
mature vitellocytes	muscle 3	154	2	1.2987
mature vitellocytes	parenchyma 1	154	2	1.2987
mature vitellocytes	sm13+	154	2	1.2987
mature vitellocytes	dmrt1+ neoblasts	154	1	0.649351
mature vitellocytes	eled+ neoblasts	154	1	0.649351
mature vitellocytes	neuron 3	154	1	0.649351
mature vitellocytes	prom2+	154	1	0.649351
mature vitellocytes	S1 progeny	154	1	0.649351
meg-1+	meg-1+	883	861	97.5085	5
meg-1+	egc+	883	9	1.01925
meg-1+	zfp-1-1+	883	5	0.566251
meg-1+	gut	883	2	0.226501
meg-1+	dmrt1+ neoblasts	883	1	0.11325
meg-1+	GSCs	883	1	0.11325
meg-1+	neoblast	883	1	0.11325
meg-1+	parenchyma 1	883	1	0.11325
meg-1+	S1	883	1	0.11325
meg-1+	tegument 2	883	1	0.11325
Mehlis' gland	Mehlis' gland	214	139	64.9533
Mehlis' gland	neoblast progeny	214	41	19.1589
Mehlis' gland	neoblast	214	23	10.7477
Mehlis' gland	GSCs	214	2	0.934579
Mehlis' gland	parenchyma 1	214	2	0.934579
Mehlis' gland	S1	214	2	0.934579
Mehlis' gland	mature vitellocytes	214	1	0.46729
Mehlis' gland	muscle 3	214	1	0.46729
Mehlis' gland	neuron 14	214	1	0.46729
Mehlis' gland	neuron 17	214	1	0.46729
Mehlis' gland	tegument 1	214	1	0.46729
muscle 1	muscle 1	592	589	99.4932	6
muscle 1	muscle 3	592	2	0.337838
muscle 1	muscle 2	592	1	0.168919
muscle 2	muscle 2	373	371	99.4638	7
muscle 2	muscle 7	373	2	0.536193
muscle 3	muscle 3	373	281	75.3351
muscle 3	muscle 2	373	17	4.55764
muscle 3	neoblast	373	15	4.02145
muscle 3	muscle 6	373	14	3.75335
muscle 3	muscle 1	373	13	3.48525
muscle 3	neoblast progeny	373	13	3.48525
muscle 3	muscle 4	373	4	1.07239
muscle 3	muscle 5	373	4	1.07239
muscle 3	S1	373	3	0.80429
muscle 3	meg-1+	373	2	0.536193
muscle 3	muscle 7	373	2	0.536193
muscle 3	dmrt1+ neoblasts	373	1	0.268097
muscle 3	GSC progeny	373	1	0.268097
muscle 3	muscle 8	373	1	0.268097
muscle 3	neuron 1	373	1	0.268097
muscle 3	neuron 7	373	1	0.268097
muscle 4	muscle 4	361	360	99.723	8
muscle 4	muscle 3	361	1	0.277008
muscle 5	muscle 5	187	183	97.861	9
muscle 5	muscle 3	187	2	1.06952
muscle 5	muscle 6	187	2	1.06952
muscle 6	muscle 6	167	163	97.6048	10
muscle 6	muscle 3	167	4	2.39521
muscle 7	muscle 7	95	93	97.8947	11
muscle 7	muscle 2	95	1	1.05263
muscle 7	muscle 3	95	1	1.05263
muscle 8	muscle 8	58	58	100	12
neoblast	neoblast	8281	6676	80.6183
neoblast	neoblast progeny	8281	1204	14.5393
neoblast	S1	8281	191	2.30648
neoblast	eled+ neoblasts	8281	55	0.664171
neoblast	parenchyma 1	8281	22	0.265668
neoblast	S1 progeny	8281	21	0.253593
neoblast	GSCs	8281	18	0.217365
neoblast	dmrt1+ neoblasts	8281	11	0.132834
neoblast	oesophageal gland	8281	11	0.132834
neoblast	tegument 1	8281	11	0.132834
neoblast	gut	8281	10	0.120758
neoblast	muscle 3	8281	5	0.0603792
neoblast	neuron 9	8281	5	0.0603792
neoblast	neuron 3	8281	4	0.0483033
neoblast	tegument 2	8281	4	0.0483033
neoblast	egc+	8281	3	0.0362275
neoblast	meg-1+	8281	3	0.0362275
neoblast	neuron 7	8281	3	0.0362275
neoblast	early vitellocytes	8281	2	0.0241517
neoblast	neuron 11	8281	2	0.0241517
neoblast	neuron 2	8281	2	0.0241517
neoblast	neuron 5	8281	2	0.0241517
neoblast	neuron 8	8281	2	0.0241517
neoblast	prom2+	8281	2	0.0241517
neoblast	early tsp-2+	8281	1	0.0120758
neoblast	female gametes	8281	1	0.0120758
neoblast	flame cells	8281	1	0.0120758
neoblast	late vitellocytes	8281	1	0.0120758
neoblast	muscle 2	8281	1	0.0120758
neoblast	neuron 1	8281	1	0.0120758
neoblast	neuron 12	8281	1	0.0120758
neoblast	neuron 21	8281	1	0.0120758
neoblast	neuron 24	8281	1	0.0120758
neoblast	neuron 31 (7b2-)	8281	1	0.0120758
neoblast	neuron 6	8281	1	0.0120758
neoblast	sm13+	8281	1	0.0120758
neoblast progeny	neoblast progeny	2473	2297	92.8831	13
neoblast progeny	early tsp-2+	2473	49	1.9814
neoblast progeny	egc+	2473	30	1.2131
neoblast progeny	neoblast	2473	28	1.13223
neoblast progeny	prom2+	2473	19	0.768298
neoblast progeny	parenchyma 1	2473	11	0.444804
neoblast progeny	muscle 3	2473	10	0.404367
neoblast progeny	S1	2473	5	0.202184
neoblast progeny	eled+ neoblasts	2473	3	0.12131
neoblast progeny	neuron 2	2473	3	0.12131
neoblast progeny	neuron 31 (7b2-)	2473	2	0.0808734
neoblast progeny	neuron 9	2473	2	0.0808734
neoblast progeny	sm13+	2473	2	0.0808734
neoblast progeny	tegument 1	2473	2	0.0808734
neoblast progeny	dmrt1+ neoblasts	2473	1	0.0404367
neoblast progeny	early vitellocytes	2473	1	0.0404367
neoblast progeny	gut	2473	1	0.0404367
neoblast progeny	meg-1+	2473	1	0.0404367
neoblast progeny	neuron 1	2473	1	0.0404367
neoblast progeny	neuron 30	2473	1	0.0404367
neoblast progeny	neuron 6	2473	1	0.0404367
neoblast progeny	neuron 7	2473	1	0.0404367
neoblast progeny	oesophageal gland	2473	1	0.0404367
neoblast progeny	tegument 2	2473	1	0.0404367
neuron 1	neuron 1	1413	1402	99.2215	14
neuron 1	meg-1+	1413	1	0.0707714
neuron 1	muscle 3	1413	1	0.0707714
neuron 1	neoblast	1413	1	0.0707714
neuron 1	neoblast progeny	1413	1	0.0707714
neuron 1	neuron 11	1413	1	0.0707714
neuron 1	neuron 26	1413	1	0.0707714
neuron 1	neuron 6	1413	1	0.0707714
neuron 1	neuron 7	1413	1	0.0707714
neuron 1	neuron 9	1413	1	0.0707714
neuron 1	parenchyma 1	1413	1	0.0707714
neuron 1	tegument 1	1413	1	0.0707714
neuron 10	neuron 10	434	427	98.3871	15
neuron 10	neoblast progeny	434	2	0.460829
neuron 10	neuron 5	434	2	0.460829
neuron 10	dmrt1+ neoblasts	434	1	0.230415
neuron 10	neuron 15	434	1	0.230415
neuron 10	neuron 2	434	1	0.230415
neuron 11	neuron 11	388	379	97.6804	16
neuron 11	neuron 6	388	3	0.773196
neuron 11	neuron 7	388	2	0.515464
neuron 11	GSCs	388	1	0.257732
neuron 11	neoblast progeny	388	1	0.257732
neuron 11	neuron 1	388	1	0.257732
neuron 11	neuron 5	388	1	0.257732
neuron 12	neuron 12	358	358	100	17
neuron 13	neuron 13	320	291	90.9375	18
neuron 13	neuron 2	320	8	2.5
neuron 13	neoblast	320	4	1.25
neuron 13	neuron 4	320	4	1.25
neuron 13	neuron 26	320	3	0.9375
neuron 13	neuron 7	320	2	0.625
neuron 13	dmrt1+ neoblasts	320	1	0.3125
neuron 13	flame cells	320	1	0.3125
neuron 13	GSCs	320	1	0.3125
neuron 13	Mehlis' gland	320	1	0.3125
neuron 13	neoblast progeny	320	1	0.3125
neuron 13	neuron 24	320	1	0.3125
neuron 13	neuron 30	320	1	0.3125
neuron 13	neuron 6	320	1	0.3125
neuron 14	neuron 14	317	308	97.1609	19
neuron 14	neoblast progeny	317	2	0.630915
neuron 14	neuron 2	317	2	0.630915
neuron 14	neuron 30	317	2	0.630915
neuron 14	meg-1+	317	1	0.315457
neuron 14	neuron 7	317	1	0.315457
neuron 14	neuron 8	317	1	0.315457
neuron 15	neuron 15	312	303	97.1154	20
neuron 15	neoblast	312	4	1.28205
neuron 15	neuron 30	312	3	0.961538
neuron 15	neuron 1	312	1	0.320513
neuron 15	neuron 6	312	1	0.320513
neuron 16	neuron 16	269	261	97.026	21
neuron 16	neuron 5	269	5	1.85874
neuron 16	neuron 2	269	1	0.371747
neuron 16	neuron 30	269	1	0.371747
neuron 16	neuron 7	269	1	0.371747
neuron 17	neuron 17	237	234	98.7342	22
neuron 17	flame cells	237	1	0.421941
neuron 17	neoblast progeny	237	1	0.421941
neuron 17	neuron 10	237	1	0.421941
neuron 18	neuron 18	213	206	96.7136	23
neuron 18	neuron 7	213	4	1.87793
neuron 18	neoblast progeny	213	1	0.469484
neuron 18	neuron 17	213	1	0.469484
neuron 18	neuron 3	213	1	0.469484
neuron 19	neuron 8	198	177	89.3939
neuron 19	neuron 19	198	17	8.58586
neuron 19	flame cells	198	1	0.505051
neuron 19	meg-1+	198	1	0.505051
neuron 19	neuron 2	198	1	0.505051
neuron 19	neuron 7	198	1	0.505051
neuron 2	neuron 2	763	647	84.7969
neuron 2	neuron 4	763	47	6.1599
neuron 2	neuron 22	763	37	4.84928
neuron 2	neuron 26	763	11	1.44168
neuron 2	neuron 7	763	7	0.917431
neuron 2	neuron 1	763	2	0.262123
neuron 2	neuron 10	763	2	0.262123
neuron 2	neuron 30	763	2	0.262123
neuron 2	neuron 9	763	2	0.262123
neuron 2	early tsp-2+	763	1	0.131062
neuron 2	meg-1+	763	1	0.131062
neuron 2	neuron 3	763	1	0.131062
neuron 2	neuron 5	763	1	0.131062
neuron 2	neuron 6	763	1	0.131062
neuron 2	zfp-1-1+	763	1	0.131062
neuron 20	neuron 20	192	186	96.875	24
neuron 20	neuron 7	192	5	2.60417
neuron 20	neoblast progeny	192	1	0.520833
neuron 21	neuron 21	186	186	100	25
neuron 22	neuron 22	168	160	95.2381	26
neuron 22	neuron 9	168	3	1.78571
neuron 22	neuron 5	168	2	1.19048
neuron 22	neuron 7	168	2	1.19048
neuron 22	neoblast progeny	168	1	0.595238
neuron 23	neuron 23	150	129	86
neuron 23	neuron 25	150	10	6.66667
neuron 23	neuron 24	150	6	4
neuron 23	neuron 21	150	2	1.33333
neuron 23	neuron 10	150	1	0.666667
neuron 23	neuron 4	150	1	0.666667
neuron 23	neuron 7	150	1	0.666667
neuron 24	neuron 24	144	140	97.2222	27
neuron 24	neuron 4	144	2	1.38889
neuron 24	neuron 21	144	1	0.694444
neuron 24	neuron 23	144	1	0.694444
neuron 25	neuron 25	118	115	97.4576	28
neuron 25	neuron 1	118	2	1.69492
neuron 25	neuron 27	118	1	0.847458
neuron 26	neuron 26	117	116	99.1453	29
neuron 26	neuron 10	117	1	0.854701
neuron 27	neuron 27	75	72	96	30
neuron 27	neuron 7	75	2	2.66667
neuron 27	neuron 17	75	1	1.33333
neuron 28	neuron 28	61	59	96.7213	31
neuron 28	neuron 22	61	1	1.63934
neuron 28	neuron 27	61	1	1.63934
neuron 29	neuron 29	51	50	98.0392	32
neuron 29	dmrt1+ neoblasts	51	1	1.96078
neuron 3	neuron 3	685	681	99.4161	33
neuron 3	neuron 7	685	2	0.291971
neuron 3	meg-1+	685	1	0.145985
neuron 3	zfp-1-1+	685	1	0.145985
neuron 30	neuron 30	829	824	99.3969	34
neuron 30	GSCs	829	1	0.120627
neuron 30	neuron 1	829	1	0.120627
neuron 30	neuron 11	829	1	0.120627
neuron 30	neuron 6	829	1	0.120627
neuron 30	S1	829	1	0.120627
neuron 31 (7b2-)	neuron 31 (7b2-)	136	134	98.5294	35
neuron 31 (7b2-)	GSC progeny	136	1	0.735294
neuron 31 (7b2-)	neoblast progeny	136	1	0.735294
neuron 4	neuron 4	668	528	79.0419
neuron 4	neuron 2	668	76	11.3772
neuron 4	neuron 5	668	34	5.08982
neuron 4	neuron 30	668	9	1.34731
neuron 4	neuron 9	668	8	1.1976
neuron 4	neuron 26	668	4	0.598802
neuron 4	flame cells	668	3	0.449102
neuron 4	neuron 16	668	3	0.449102
neuron 4	male gametes	668	1	0.149701
neuron 4	neuron 22	668	1	0.149701
neuron 4	neuron 3	668	1	0.149701
neuron 5	neuron 5	624	614	98.3974	36
neuron 5	neuron 16	624	7	1.12179
neuron 5	flame cells	624	1	0.160256
neuron 5	neuron 30	624	1	0.160256
neuron 5	neuron 4	624	1	0.160256
neuron 6	neuron 6	1208	1180	97.6821	37
neuron 6	neuron 5	1208	9	0.745033
neuron 6	neuron 16	1208	6	0.496689
neuron 6	neuron 7	1208	4	0.331126
neuron 6	gut	1208	1	0.0827815
neuron 6	neoblast	1208	1	0.0827815
neuron 6	neoblast progeny	1208	1	0.0827815
neuron 6	neuron 10	1208	1	0.0827815
neuron 6	neuron 11	1208	1	0.0827815
neuron 6	neuron 2	1208	1	0.0827815
neuron 6	neuron 22	1208	1	0.0827815
neuron 6	neuron 4	1208	1	0.0827815
neuron 6	parenchyma 1	1208	1	0.0827815
neuron 7	neuron 7	601	414	68.8852		lowest pct in ligh-green group
neuron 7	neuron 22	601	84	13.9767
neuron 7	neuron 9	601	36	5.99002
neuron 7	neuron 20	601	11	1.83028
neuron 7	neuron 17	601	8	1.33111
neuron 7	neuron 25	601	8	1.33111
neuron 7	neuron 3	601	5	0.831947
neuron 7	neuron 27	601	4	0.665557
neuron 7	neuron 10	601	3	0.499168
neuron 7	neuron 11	601	3	0.499168
neuron 7	neuron 2	601	3	0.499168
neuron 7	neuron 1	601	2	0.332779
neuron 7	neuron 21	601	2	0.332779
neuron 7	neuron 28	601	2	0.332779
neuron 7	neuron 4	601	2	0.332779
neuron 7	neuron 5	601	2	0.332779
neuron 7	muscle 3	601	1	0.166389
neuron 7	muscle 6	601	1	0.166389
neuron 7	neoblast	601	1	0.166389
neuron 7	neoblast progeny	601	1	0.166389
neuron 7	neuron 12	601	1	0.166389
neuron 7	neuron 13	601	1	0.166389
neuron 7	neuron 18	601	1	0.166389
neuron 7	neuron 24	601	1	0.166389
neuron 7	neuron 26	601	1	0.166389
neuron 7	neuron 6	601	1	0.166389
neuron 7	neuron 8	601	1	0.166389
neuron 7	prom2+	601	1	0.166389
neuron 8	neuron 8	537	536	99.8138	38
neuron 8	flame cells	537	1	0.18622
neuron 9	neuron 9	513	503	98.0507	39
neuron 9	neuron 5	513	2	0.389864
neuron 9	neuron 7	513	2	0.389864
neuron 9	tegument 1	513	2	0.389864
neuron 9	flame cells	513	1	0.194932
neuron 9	neuron 1	513	1	0.194932
neuron 9	S1	513	1	0.194932
neuron 9	sm13+	513	1	0.194932
oesophageal gland	oesophageal gland	59	45	76.2712
oesophageal gland	neoblast	59	6	10.1695
oesophageal gland	early tsp-2+	59	2	3.38983
oesophageal gland	neoblast progeny	59	2	3.38983
oesophageal gland	neuron 30	59	2	3.38983
oesophageal gland	neuron 6	59	1	1.69492
oesophageal gland	prom2+	59	1	1.69492
parenchyma 1	parenchyma 1	2119	2045	96.5078	40
parenchyma 1	neoblast	2119	19	0.896649
parenchyma 1	neoblast progeny	2119	19	0.896649
parenchyma 1	parenchyma 2	2119	11	0.519113
parenchyma 1	muscle 3	2119	3	0.141576
parenchyma 1	neuron 3	2119	2	0.0943841
parenchyma 1	neuron 31 (7b2-)	2119	2	0.0943841
parenchyma 1	tegument 1	2119	2	0.0943841
parenchyma 1	early tsp-2+	2119	1	0.0471921
parenchyma 1	early vitellocytes	2119	1	0.0471921
parenchyma 1	female gametes	2119	1	0.0471921
parenchyma 1	GSCs	2119	1	0.0471921
parenchyma 1	gut	2119	1	0.0471921
parenchyma 1	Mehlis' gland	2119	1	0.0471921
parenchyma 1	neuron 1	2119	1	0.0471921
parenchyma 1	neuron 15	2119	1	0.0471921
parenchyma 1	neuron 17	2119	1	0.0471921
parenchyma 1	neuron 2	2119	1	0.0471921
parenchyma 1	neuron 24	2119	1	0.0471921
parenchyma 1	neuron 28	2119	1	0.0471921
parenchyma 1	neuron 8	2119	1	0.0471921
parenchyma 1	S1	2119	1	0.0471921
parenchyma 1	sm13+	2119	1	0.0471921
parenchyma 1	unknown	2119	1	0.0471921
parenchyma 2	parenchyma 2	142	127	89.4366
parenchyma 2	parenchyma 1	142	13	9.15493
parenchyma 2	neoblast progeny	142	1	0.704225
parenchyma 2	tegument 1	142	1	0.704225
prom2+	prom2+	331	299	90.3323	41
prom2+	neoblast progeny	331	19	5.74018
prom2+	eled+ neoblasts	331	4	1.20846
prom2+	sm13+	331	2	0.60423
prom2+	tegument 2	331	2	0.60423
prom2+	gut	331	1	0.302115
prom2+	muscle 3	331	1	0.302115
prom2+	neuron 5	331	1	0.302115
prom2+	parenchyma 1	331	1	0.302115
prom2+	S1	331	1	0.302115
S1	S1	3424	2709	79.118
S1	S1 progeny	3424	414	12.0911
S1	neoblast	3424	121	3.53388
S1	neoblast progeny	3424	89	2.5993
S1	GSCs	3424	22	0.642523
S1	early vitellocytes	3424	19	0.554907
S1	unknown	3424	18	0.525701
S1	late vitellocytes	3424	6	0.175234
S1	early tsp-2+	3424	3	0.0876168
S1	egc+	3424	3	0.0876168
S1	muscle 3	3424	3	0.0876168
S1	eled+ neoblasts	3424	2	0.0584112
S1	neuron 24	3424	2	0.0584112
S1	prom2+	3424	2	0.0584112
S1	tegument 1	3424	2	0.0584112
S1	flame cells	3424	1	0.0292056
S1	gut	3424	1	0.0292056
S1	meg-1+	3424	1	0.0292056
S1	neuron 1	3424	1	0.0292056
S1	neuron 17	3424	1	0.0292056
S1	neuron 3	3424	1	0.0292056
S1	neuron 30	3424	1	0.0292056
S1	parenchyma 1	3424	1	0.0292056
S1	sm13+	3424	1	0.0292056
S1 progeny	S1 progeny	1271	1084	85.2872
S1 progeny	early vitellocytes	1271	121	9.52006
S1 progeny	S1	1271	58	4.56334
S1 progeny	neoblast	1271	4	0.314713
S1 progeny	neoblast progeny	1271	3	0.236035
S1 progeny	egc+	1271	1	0.0786782
sm13+	sm13+	315	308	97.7778	42
sm13+	early tsp-2+	315	4	1.26984
sm13+	flame cells	315	1	0.31746
sm13+	neoblast progeny	315	1	0.31746
sm13+	tegument 1	315	1	0.31746
tegument 1	tegument 1	611	562	91.9804	43
tegument 1	neoblast	611	19	3.10966
tegument 1	neoblast progeny	611	7	1.14566
tegument 1	parenchyma 1	611	4	0.654664
tegument 1	S1	611	3	0.490998
tegument 1	sm13+	611	3	0.490998
tegument 1	early tsp-2+	611	2	0.327332
tegument 1	muscle 3	611	2	0.327332
tegument 1	S1 progeny	611	2	0.327332
tegument 1	egc+	611	1	0.163666
tegument 1	flame cells	611	1	0.163666
tegument 1	mature vitellocytes	611	1	0.163666
tegument 1	meg-1+	611	1	0.163666
tegument 1	neuron 31 (7b2-)	611	1	0.163666
tegument 1	unknown	611	1	0.163666
tegument 1	zfp-1-1+	611	1	0.163666
tegument 2	tegument 2	30	30	100	44
unknown	unknown	286	211	73.7762
unknown	S1	286	50	17.4825
unknown	S1 progeny	286	10	3.4965
unknown	GSCs	286	4	1.3986
unknown	muscle 3	286	3	1.04895
unknown	neoblast progeny	286	3	1.04895
unknown	neoblast	286	2	0.699301
unknown	neuron 17	286	1	0.34965
unknown	oesophageal gland	286	1	0.34965
unknown	tegument 1	286	1	0.34965
zfp-1-1+	zfp-1-1+	320	258	80.625
zfp-1-1+	meg-1+	320	60	18.75
zfp-1-1+	tegument 1	320	2	0.625
Previously Unidentified Cells	neoblast progeny	5039	884	17.5432
Previously Unidentified Cells	parenchyma 1	5039	394	7.81901
Previously Unidentified Cells	neuron 5	5039	262	5.19944
Previously Unidentified Cells	muscle 3	5039	224	4.44533
Previously Unidentified Cells	neoblast	5039	207	4.10796
Previously Unidentified Cells	early vitellocytes	5039	183	3.63167
Previously Unidentified Cells	tegument 1	5039	182	3.61183
Previously Unidentified Cells	neuron 6	5039	177	3.5126
Previously Unidentified Cells	neuron 9	5039	173	3.43322
Previously Unidentified Cells	S1	5039	158	3.13554
Previously Unidentified Cells	neuron 1	5039	154	3.05616
Previously Unidentified Cells	neuron 2	5039	142	2.81802
Previously Unidentified Cells	neuron 7	5039	132	2.61957
Previously Unidentified Cells	neuron 30	5039	119	2.36158
Previously Unidentified Cells	neuron 10	5039	109	2.16313
Previously Unidentified Cells	muscle 1	5039	106	2.10359
Previously Unidentified Cells	neuron 8	5039	92	1.82576
Previously Unidentified Cells	neuron 3	5039	83	1.64715
Previously Unidentified Cells	late vitellocytes	5039	69	1.36932
Previously Unidentified Cells	sm13+	5039	67	1.32963
Previously Unidentified Cells	meg-1+	5039	65	1.28994
Previously Unidentified Cells	neuron 4	5039	63	1.25025
Previously Unidentified Cells	early tsp-2+	5039	59	1.17087
Previously Unidentified Cells	flame cells	5039	51	1.01211
Previously Unidentified Cells	egc+	5039	48	0.95257
Previously Unidentified Cells	neuron 26	5039	48	0.95257
Previously Unidentified Cells	neuron 14	5039	44	0.873189
Previously Unidentified Cells	neuron 11	5039	42	0.833499
Previously Unidentified Cells	muscle 4	5039	37	0.734273
Previously Unidentified Cells	neuron 24	5039	35	0.694582
Previously Unidentified Cells	female gametes	5039	34	0.674737
Previously Unidentified Cells	S1 progeny	5039	34	0.674737
Previously Unidentified Cells	unknown	5039	33	0.654892
Previously Unidentified Cells	neuron 15	5039	32	0.635047
Previously Unidentified Cells	muscle 2	5039	30	0.595356
Previously Unidentified Cells	neuron 31 (7b2-)	5039	29	0.575511
Previously Unidentified Cells	Mehlis' gland	5039	28	0.555666
Previously Unidentified Cells	neuron 22	5039	27	0.535821
Previously Unidentified Cells	GSC progeny	5039	26	0.515975
Previously Unidentified Cells	gut	5039	25	0.49613
Previously Unidentified Cells	tegument 2	5039	25	0.49613
Previously Unidentified Cells	GSCs	5039	24	0.476285
Previously Unidentified Cells	neuron 17	5039	24	0.476285
Previously Unidentified Cells	neuron 13	5039	23	0.45644
Previously Unidentified Cells	neuron 18	5039	23	0.45644
Previously Unidentified Cells	zfp-1-1+	5039	23	0.45644
Previously Unidentified Cells	parenchyma 2	5039	21	0.416749
Previously Unidentified Cells	neuron 20	5039	20	0.396904
Previously Unidentified Cells	neuron 25	5039	17	0.337369
Previously Unidentified Cells	male gametes	5039	16	0.317523
Previously Unidentified Cells	neuron 12	5039	16	0.317523
Previously Unidentified Cells	neuron 21	5039	16	0.317523
Previously Unidentified Cells	prom2+	5039	16	0.317523
Previously Unidentified Cells	neuron 16	5039	15	0.297678
Previously Unidentified Cells	neuron 23	5039	8	0.158762
Previously Unidentified Cells	neuron 29	5039	7	0.138916
Previously Unidentified Cells	mature vitellocytes	5039	6	0.119071
Previously Unidentified Cells	neuron 27	5039	6	0.119071
Previously Unidentified Cells	muscle 7	5039	5	0.099226
Previously Unidentified Cells	eled+ neoblasts	5039	4	0.0793808
Previously Unidentified Cells	muscle 8	5039	4	0.0793808
Previously Unidentified Cells	dmrt1+ neoblasts	5039	3	0.0595356
Previously Unidentified Cells	muscle 6	5039	3	0.0595356
Previously Unidentified Cells	oesophageal gland	5039	3	0.0595356
Previously Unidentified Cells	neuron 28	5039	2	0.0396904
Previously Unidentified Cells	muscle 5	5039	1	0.0198452
Previously Unidentified Cells	neuron 19	5039	1	0.0198452

## Sheet: Table S5
Supplementary Table S5 - List of 74 lncRNA markers of single-cell clusters
Single-cell cluster with a lncRNA marker		number of enriched lncRNA markers in cluster	lncRNA markers enriched in cluster = GENE_ID(Transcript_ID)
male gametes		18	G11747(SmLNCA121871), G14051(SmLINC100059064), G18419(SmLNCA134314), G19790(SmLNCA136747/48), G2210(SmLINC104003/4/6/8/9), G2349(SmLNCA104245/6), G26150(SmLINC148484/5/6/7), G26200(SmLINC148586/88/89/90/91), G26590(SmLNCA149253), G31703(SmLINC158444), G34369(SmLNCA163374/76/78/79/80/81/82), G34614(SmLINC163877/78/79/80), G36079(SmLINC166845), G37075(SmLINC168816/17/18/19/20/21/22/23/24/25/26/27/2…
zfp-1-1+		4	G12028(SmLINC122388), G23529(SmLINC143493), G26205(SmLINC148606/08/09/10/11/12/13/14/15), G5668(SmLINC110535/7/8/9)
mature vitellocytes		4	G16767(SmLINC131065/66/67/68/69/70), G17698(SmLINC132934/35/36/37/38/39/40/41), G19955(SmLINC137034), G67(SmLINC100087/88)
GSC progeny		4	G20778(SmLNCA138450/2/3), G32149(SmLINC159224), G33600(SmLINC004465, SmLINC161797/798/799/800), G4573(SmLNCA108483/4/5)
S1 progeny		2	G14579(SmLINC127114/5/6/7), G28024(SmLINC151825/6)
dmrt1+ neoblasts		2	G15242(SmLINC128229), G31204(SmLINC157545/7/8)
meg-1+		2	G17164(SmLNCA131832/3/4), G8251(SmLINC115462)
parenchyma 2		2	G1843(SmLINC103333/4/7/8), G42331(SmLINC178784/85/86/87/88/89/90)
late vitellocytes		1	G10654(SmLNCA119793/4/5/6)
Mehlis' gland		1	G11183(SmLNCA120769/70/71)
S1		1	G21274(SmLNCA139285)
neuron 31 (7b2-)		1	G3555(SmLINC106484/5/6)
muscle 2		1	G37763(SmLINC170210)
Group of single-cell clusters with a common lncRNA marker	number of clusters in group	number of enriched lncRNA markers in group	lncRNA markers enriched in group of clusters = GENE_ID(Transcript_ID)
zfp-1-1+, meg-1+	2	5	G12196(SmLINC002017/25; SmLINC122699/700/701/702/704/705/706/707/708/709/710/711), G25638(SmLINC147486/7/8), G25664(SmLINC147543/44/45/46/47/47/49/50), G26753(SmLINC149511), G26863(SmLINC003840, SmLINC149691)
female gametes, Mehlis' gland	2	1	G16045(SmLINC129748/49/50/51/52/53/54/55/56/57/58/59)
dmrt1+ neoblasts, eled+ neoblasts	2	1	G17920(SmLINC133371)
muscle 5, muscle 6	2	1	G24077(SmLNCA144622/3)
GSC progeny, GSCs	2	1	G32147(SmLINC159218/20/21/22)
dmrt1+ neoblasts, neoblast	2	1	G35103(SmLINC164919/20/21/22/23)
mature vitellocytes, zfp-1-1+	2	1	G39525(SmLNCS173610/16/18)
parenchyma 1, parenchyma 2	2	1	G6237(SmLINC111534/35/36/37/38/40/42/43/44/45/46/47/48/49)
neuron 17, zfp-1-1+	2	1	G8005(SmLNCA115007)
male gametes, female gametes, GSC progeny	3	1	G14175(SmLINC126373/4)
neuron 13, neuron 23, neuron 4	3	1	G29690(SmLINC154873/5)
GSC progeny, GSCs, S1 progeny	3	1	G6262(SmLNCA111585/7/8)
dmrt1+ neoblasts, neoblast, S1	3	1	G8547(SmLINC100002121/2/3)
dmrt1+ neoblasts, early vitellocytes, late vitellocytes	3	1	G9351(SmLINC117472/73/74/75/76/77/78/79/80/81/82/83/84/85/86/87/88/89/90/91)
dmrt1+ neoblasts, eled+ neoblasts, GSCs, neoblast	4	2	G32308(SmLINC159487), G35912(SmLINC166528/29/30/31/32/33/34/35/36/38/38/40/41/42/43/44/45/46/47/48/49/50/51/52)
male gametes, mature vitellocytes, S1, zfp-1-1+	4	1	G41791(SmLNCA177772/4/6/7)
dmrt1+ neoblasts, eled+ neoblasts, neoblast, GSCs, S1	5	2	G18824(SmLINC135027/28/29/30/31/32), G42299(SmLINC178693/4/5/6/8/9)
dmrt1+ neoblasts, eled+ neoblasts, GSCs, neoblast, S1, S1 progeny	6	1	G18825(SmLINC135033/5/6)
meg-1+, zfp-1-1+, egc+, tegument 1, Mehlis' gland, prom2+, sm13+	7	1	G17239(SmLINC131974)
dmrt1+ neoblasts, early vitellocytes, eled+ neoblasts, late vitellocytes, Mehlis' gland, parenchyma 1, parenchyma 2, S1, S1 progeny	9	1	G20001(SmLINC137107)
neuron 9, muscle 2, neuron 11, neuron 15, neuron 17, neuron 19, neuron 23, neuron 28, neuron 31 (7b2-)	9	1	G26764(SmLNCA149530/1)
early vitellocytes, S1 progeny, dmrt1+ neoblasts, early tsp-2+, female gametes, late vitellocytes, prom2+, S1, unknown	9	1	G27282(SmLINC150451/2/3/4/6/7/8)
dmrt1+ neoblasts, early vitellocytes, egc+, female gametes, GSC progeny, meg-1+, neoblast, S1, S1 progeny	9	1	G5247(SmLNCA109741)
muscle 2, muscle 4, muscle 5, muscle 6, neuron 12, neuron 13, neuron 15, neuron 18, neuron 22, neuron 25, neuron 3, neuron 8	12	1	G20893(SmLINC138635/6/7)
neuron 17, neuron 11, neuron 20, neuron 21, neuron 10, neuron 14, neuron 22, neuron 23, neuron 24, neuron 26, neuron 25, neuron 27, neuron 7	13	1	G39666 (SmLINC173882)

## Sheet: Table S6
Supplementary Table S6 - List of 204 lncRNAs expressed exclusively in one cluster in at least 10 percent of cells - Painted in yellow is the lncRNA expressed at the highest proportion of cells in each cluster. In no other cluster, among all 68 clusters, the indicated lncRNA is expressed in at least 10 percent of cells. lncRNAs expressed in less than 10 cells in a cluster were excluded from this a…
Cluster name	lncRNA Gene ID	Number of cells expressing the lncRNA in this cluster	Pct of cells expressing this lncRNA in this cluster	Number of different lncRNAs of this category in the cluster
male gametes	G38343	279	74.4	55
male gametes	G37112	269	71.7333	55
male gametes	G34614	267	71.2	55
male gametes	G4335	259	69.0667	55
male gametes	G34369	249	66.4	55
male gametes	G845	240	64	55
male gametes	G26590	230	61.3333	55
male gametes	G2349	218	58.1333	55
male gametes	G18419	205	54.6667	55
male gametes	G26150	205	54.6667	55
male gametes	G39738	171	45.6	55
male gametes	G17874	166	44.2667	55
male gametes	G3397	156	41.6	55
male gametes	G18714	138	36.8	55
male gametes	G22492	124	33.0667	55
male gametes	G39880	124	33.0667	55
male gametes	G30719	114	30.4	55
male gametes	G13106	94	25.0667	55
male gametes	G35710	92	24.5333	55
male gametes	G12085	90	24	55
male gametes	G18252	84	22.4	55
male gametes	G37500	72	19.2	55
male gametes	G23340	70	18.6667	55
male gametes	G37169	67	17.8667	55
male gametes	G18560	64	17.0667	55
male gametes	G23545	63	16.8	55
male gametes	G843	63	16.8	55
male gametes	G12025	62	16.5333	55
male gametes	G22085	61	16.2667	55
male gametes	G36089	57	15.2	55
male gametes	G37396	57	15.2	55
male gametes	G6622	56	14.9333	55
male gametes	G27439	53	14.1333	55
male gametes	G18678	52	13.8667	55
male gametes	G29392	52	13.8667	55
male gametes	G23942	51	13.6	55
male gametes	G23236	50	13.3333	55
male gametes	G33633	49	13.0667	55
male gametes	G28585	48	12.8	55
male gametes	G33518	48	12.8	55
male gametes	G4356	48	12.8	55
male gametes	G19918	47	12.5333	55
male gametes	G31948	47	12.5333	55
male gametes	G36660	47	12.5333	55
male gametes	G41620	46	12.2667	55
male gametes	G20432	45	12	55
male gametes	G2068	45	12	55
male gametes	G17878	43	11.4667	55
male gametes	G29692	43	11.4667	55
male gametes	G6772	43	11.4667	55
male gametes	G35569	40	10.6667	55
male gametes	G3218	39	10.4	55
male gametes	G33611	39	10.4	55
male gametes	G19956	38	10.1333	55
male gametes	G374	38	10.1333	55
late vitellocytes	G25294	219	41.7939	16
late vitellocytes	G13464	210	40.0763	16
late vitellocytes	G7998	134	25.5725	16
late vitellocytes	G22117	128	24.4275	16
late vitellocytes	G17268	118	22.5191	16
late vitellocytes	G29325	116	22.1374	16
late vitellocytes	G5938	99	18.8931	16
late vitellocytes	G29100	96	18.3206	16
late vitellocytes	G5647	96	18.3206	16
late vitellocytes	G18125	85	16.2214	16
late vitellocytes	G24232	85	16.2214	16
late vitellocytes	G39094	83	15.8397	16
late vitellocytes	G8513	67	12.7863	16
late vitellocytes	G23788	66	12.5954	16
late vitellocytes	G27575	56	10.687	16
late vitellocytes	G7521	54	10.3053	16
dmrt1+ neoblasts	G28844	45	21.4286	15
dmrt1+ neoblasts	G40912	44	20.9524	15
dmrt1+ neoblasts	G18885	34	16.1905	15
dmrt1+ neoblasts	G23126	28	13.3333	15
dmrt1+ neoblasts	G26262	27	12.8571	15
dmrt1+ neoblasts	G152	25	11.9048	15
dmrt1+ neoblasts	G1364	23	10.9524	15
dmrt1+ neoblasts	G23350	23	10.9524	15
dmrt1+ neoblasts	G9436	23	10.9524	15
dmrt1+ neoblasts	G23379	22	10.4762	15
dmrt1+ neoblasts	G25415	22	10.4762	15
dmrt1+ neoblasts	G34519	22	10.4762	15
dmrt1+ neoblasts	G40245	22	10.4762	15
dmrt1+ neoblasts	G42113	22	10.4762	15
dmrt1+ neoblasts	G6862	22	10.4762	15
parenchyma 2	G28753	22	13.8365	14
parenchyma 2	G42336	21	13.2075	14
parenchyma 2	G1454	19	11.9497	14
parenchyma 2	G11741	18	11.3208	14
parenchyma 2	G20228	18	11.3208	14
parenchyma 2	G39818	18	11.3208	14
parenchyma 2	G19320	17	10.6918	14
parenchyma 2	G39765	17	10.6918	14
parenchyma 2	G42003	17	10.6918	14
parenchyma 2	G9430	17	10.6918	14
parenchyma 2	G23923	16	10.0629	14
parenchyma 2	G32236	16	10.0629	14
parenchyma 2	G5382	16	10.0629	14
parenchyma 2	G6749	16	10.0629	14
zfp-1-1+	G7881	130	44.9827	14
zfp-1-1+	G26198	108	37.3702	14
zfp-1-1+	G16748	93	32.1799	14
zfp-1-1+	G5613	75	25.9516	14
zfp-1-1+	G27245	52	17.9931	14
zfp-1-1+	G40569	44	15.2249	14
zfp-1-1+	G3094	34	11.7647	14
zfp-1-1+	G40460	34	11.7647	14
zfp-1-1+	G619	32	11.0727	14
zfp-1-1+	G7882	31	10.7266	14
zfp-1-1+	G5836	30	10.3806	14
zfp-1-1+	G295	29	10.0346	14
zfp-1-1+	G34017	29	10.0346	14
zfp-1-1+	G9624	29	10.0346	14
flame cells	G7453	370	29.1339	11
flame cells	G30192	366	28.8189	11
flame cells	G13969	298	23.4646	11
flame cells	G32320	209	16.4567	11
flame cells	G10786	192	15.1181	11
flame cells	G13961	184	14.4882	11
flame cells	G24100	170	13.3858	11
flame cells	G34198	151	11.8898	11
flame cells	G11520	137	10.7874	11
flame cells	G30538	137	10.7874	11
flame cells	G21939	129	10.1575	11
female gametes	G29240	60	32.0856	10
female gametes	G9619	48	25.6684	10
female gametes	G5983	44	23.5294	10
female gametes	G24180	34	18.1818	10
female gametes	G5641	28	14.9733	10
female gametes	G16972	22	11.7647	10
female gametes	G18431	22	11.7647	10
female gametes	G30631	20	10.6952	10
female gametes	G26966	19	10.1604	10
female gametes	G41267	19	10.1604	10
mature vitellocytes	G17698	33	56.8966	9
mature vitellocytes	G16767	31	53.4483	9
mature vitellocytes	G3516	21	36.2069	9
mature vitellocytes	G10806	19	32.7586	9
mature vitellocytes	G16761	15	25.8621	9
mature vitellocytes	G12067	14	24.1379	9
mature vitellocytes	G38988	14	24.1379	9
mature vitellocytes	G2658	10	17.2414	9
mature vitellocytes	G9473	10	17.2414	9
GSC progeny	G10804	229	24.73	7
GSC progeny	G22021	158	17.0626	7
GSC progeny	G31178	158	17.0626	7
GSC progeny	G36594	154	16.6307	7
GSC progeny	G5143	147	15.8747	7
GSC progeny	G33100	146	15.7667	7
GSC progeny	G1674	128	13.8229	7
meg-1+	G5540	225	21.6346	7
meg-1+	G12600	213	20.4808	7
meg-1+	G13755	201	19.3269	7
meg-1+	G27609	124	11.9231	7
meg-1+	G12391	118	11.3462	7
meg-1+	G36988	111	10.6731	7
meg-1+	G27706	107	10.2885	7
Mehlis' gland	G42284	66	39.0533	6
Mehlis' gland	G9476	37	21.8935	6
Mehlis' gland	G6099	30	17.7515	6
Mehlis' gland	G7631	25	14.7929	6
Mehlis' gland	G27726	20	11.8343	6
Mehlis' gland	G4739	18	10.6509	6
muscle 5	G11493	30	15.9574	4
muscle 5	G6689	25	13.2979	4
muscle 5	G21899	22	11.7021	4
muscle 5	G8375	21	11.1702	4
muscle 7	G890	14	13.7255	3
muscle 7	G38609	12	11.7647	3
muscle 7	G1284	11	10.7843	3
neuron 12	G23856	57	15.1596	3
neuron 12	G38305	43	11.4362	3
neuron 12	G32229	38	10.1064	3
parenchyma 1	G40049	325	12.9637	3
parenchyma 1	G3591	297	11.8468	3
parenchyma 1	G13956	256	10.2114	3
S1 progeny	G29239	177	11.1742	3
S1 progeny	G11437	170	10.7323	3
S1 progeny	G5216	160	10.101	3
GSCs	G40100	81	10.3581	2
GSCs	G31017	80	10.2302	2
muscle 2	G4050	65	15.3664	2
muscle 2	G15163	54	12.766	2
neoblast	G13545	1246	16.2472	2
neoblast	G14233	772	10.0665	2
neuron 15	G15931	45	13.3531	2
neuron 15	G26984	36	10.6825	2
neuron 23	G14090	20	14.4928	2
neuron 23	G25907	14	10.1449	2
neuron 25	G36005	17	10.8974	2
neuron 25	G32446	16	10.2564	2
neuron 31 (7b2-)	G21352	22	13.0178	2
neuron 31 (7b2-)	G3503	17	10.0592	2
eled+ neoblasts	G9293	64	10.6136	1
muscle 4	G31136	57	14.2145	1
neuron 11	G3758	47	10.9557	1
neuron 16	G40032	32	10.9589	1
neuron 2	G30705	117	13.1166	1
neuron 26	G21120	22	11.9565	1
neuron 28	G35112	14	21.875	1
S1	G8645	367	11.3447	1
tegument 1	G29145	196	25.0639	1
unknown	G10891	30	11.3208	1

## Sheet: Table S7
Supplementary Table S7 – List of all lncRNAs and protein-coding mRNAs expressed in at least 1% of cells exclusively in one cluster. These lncRNAs and protein-coding mRNAs were detected as expressed in at least 1% of the cells in a given cluster and were not expressed in more than 1% of cells in any other cluster. Genes expressed in less than 5 cells were excluded from this analysis. Painted in ye…
Gene type	Cluster	Gene	Transcripts	Number of cells in this cluster expressing this gene	Total number of cells in the cluster	Percentage of cells in this cluster expressing this gene	Mean expression	Number of cells expressing this gene in all clusters	Percentage of cells expressing this gene in all clusters	Number of exclusive genes in this cluster	Gene annotation
lncRNA	male gametes	G2349	SmLNCA104246-IBu,SmLNCA104245-IBu	218	375	58.1333	1.33945	309	0.642492	115
lncRNA	male gametes	G13106	SmLNCA124385-IBu,SmLNCA124386-IBu	94	375	25.0667	1.19149	100	0.207926	115
lncRNA	male gametes	G35710	SmLINC166165-IBu	92	375	24.5333	1.21739	99	0.205847	115
lncRNA	male gametes	G18252	SmLNCA133996-IBu	84	375	22.4	1.17857	87	0.180896	115
lncRNA	male gametes	G18560	SmLNCA134563-IBu,SmLNCA134564-IBu	64	375	17.0667	1.14062	66	0.137231	115
lncRNA	male gametes	G843	SmLNCS101425-IBu	63	375	16.8	1.04762	73	0.151786	115
lncRNA	male gametes	G22085	SmLINC140712-IBu,SmLINC140716-IBu,SmLINC140714-IBu,SmLINC140710-IBu,SmLINC140713-IBu,SmLINC140715-IBu,SmLINC140717-IBu,SmLINC140719-IBu,SmLINC140711-IBu	61	375	16.2667	1.06557	66	0.137231	115
lncRNA	male gametes	G37396	SmLNCA169549-IBu,SmLNCA169548-IBu,SmLNCA169547-IBu	57	375	15.2	1.12281	69	0.143469	115
lncRNA	male gametes	G36089	SmLNCA166868-IBu	57	375	15.2	1	59	0.122676	115
lncRNA	male gametes	G6622	SmLNCA112285-IBu,SmLNCA112286-IBu	56	375	14.9333	1.05357	59	0.122676	115
lncRNA	male gametes	G18678	SmLNCA134762-IBu,SmLNCA134763-IBu	52	375	13.8667	1.11538	66	0.137231	115
lncRNA	male gametes	G23236	SmLNCS143018-IBu	50	375	13.3333	1.04	60	0.124756	115
lncRNA	male gametes	G4356	SmLNCA108089-IBu,SmLINC108086-IBu,SmLNCA108087-IBu,SmLNCA108088-IBu,SmLNCA108085-IBu	48	375	12.8	1.10417	52	0.108122	115
lncRNA	male gametes	G33518	SmLNCA161663-IBu	48	375	12.8	1.08333	57	0.118518	115
lncRNA	male gametes	G36660	SmLINC167989-IBu	47	375	12.5333	1.08511	48	0.0998045	115
lncRNA	male gametes	G20432	SmLINC137835-IBu,SmLINC137836-IBu	45	375	12	1.06667	49	0.101884	115
lncRNA	male gametes	G29692	SmLNCA154876-IBu	43	375	11.4667	1.09302	52	0.108122	115
lncRNA	male gametes	G17878	SmLNCA133296-IBu,SmLNCA133294-IBu,SmLINC133297-IBu	43	375	11.4667	1.06977	54	0.11228	115
lncRNA	male gametes	G3218	SmLINC105861-IBu	39	375	10.4	1.05128	51	0.106042	115
lncRNA	male gametes	G374	SmLINC100615-IBu	38	375	10.1333	1.10526	40	0.0831705	115
lncRNA	male gametes	G18694	SmLNCA134783-IBu	37	375	9.86667	1.05405	44	0.0914875	115
lncRNA	male gametes	G19515	SmLINC136248-IBu,SmLNCS136246-IBu	33	375	8.8	1.0303	40	0.0831705	115
lncRNA	male gametes	G17473	SmLINC132435-IBu,SmLNCA132428-IBu,SmLNCA132434-IBu,SmLNCA132430-IBu,SmLINC132432-IBu,SmLNCA132433-IBu,SmLNCA132431-IBu,SmLNCA132429-IBu	31	375	8.26667	1.06452	33	0.0686156	115
lncRNA	male gametes	G6682	SmLNCA112464-IBu,SmLNCA112466-IBu,SmLNCA112465-IBu	31	375	8.26667	1.03226	34	0.0706949	115
lncRNA	male gametes	G34592	SmLNCA163827-IBu,SmLNCA163826-IBu,SmLNCA163829-IBu,SmLNCA163828-IBu,SmLNCA163830-IBu	30	375	8	1	41	0.0852497	115
lncRNA	male gametes	G22904	SmLNCA142369-IBu,SmLNCA142372-IBu,SmLNCA142370-IBu,SmLNCA142371-IBu	29	375	7.73333	1.06897	35	0.0727742	115
lncRNA	male gametes	G2246	SmLNCA104059-IBu,SmLNCA104058-IBu,SmLNCA104060-IBu	29	375	7.73333	1.03448	33	0.0686156	115
lncRNA	male gametes	G38532	SmLNCA171655-IBu,SmLNCA171656-IBu	27	375	7.2	1	31	0.0644571	115
lncRNA	male gametes	G34500	SmLINC163652-IBu	26	375	6.93333	1	27	0.0561401	115
lncRNA	male gametes	G37523	SmLINC169781-IBu	25	375	6.66667	1	25	0.0519815	115
lncRNA	male gametes	G26487	SmLNCS149075-IBu,SmLNCS149077-IBu,SmLNCS149074-IBu	24	375	6.4	1.08333	26	0.0540608	115
lncRNA	male gametes	G13115	SmLNCA124402-IBu,SmLNCA124401-IBu	23	375	6.13333	1	25	0.0519815	115
lncRNA	male gametes	G35968	SmLINC166647-IBu	23	375	6.13333	1	30	0.0623778	115
lncRNA	male gametes	G4364	SmLNCA108103-IBu,SmLNCA108107-IBu,SmLNCA108112-IBu,SmLNCA108110-IBu,SmLNCA108105-IBu,SmLNCA108106-IBu	22	375	5.86667	1.04545	30	0.0623778	115
lncRNA	male gametes	G12888	SmLNCA123996-IBu	22	375	5.86667	1	26	0.0540608	115
lncRNA	male gametes	G22888	SmLNCA142330-IBu	21	375	5.6	1	22	0.0457438	115
lncRNA	male gametes	G3650	SmLNCA106664-IBu,SmLNCA106663-IBu	21	375	5.6	1	23	0.047823	115
lncRNA	male gametes	G19632	SmLNCA136483-IBu	19	375	5.06667	1.05263	22	0.0457438	115
lncRNA	male gametes	G12473	SmLNCA123237-IBu,SmLNCA123236-IBu	19	375	5.06667	1	27	0.0561401	115
lncRNA	male gametes	G5074	SmLNCA109446-IBu,SmLNCA109447-IBu	18	375	4.8	1.05556	18	0.0374267	115
lncRNA	male gametes	G35914	SmLNCA166556-IBu	18	375	4.8	1	22	0.0457438	115
lncRNA	male gametes	G40168	SmLINC174888-IBu,SmLINC174887-IBu	18	375	4.8	1	19	0.039506	115
lncRNA	male gametes	G17680	SmLNCA132905-IBu,SmLNCA132907-IBu,SmLNCA132906-IBu,SmLNCA132908-IBu,SmLNCA132910-IBu	17	375	4.53333	1	17	0.0353474	115
lncRNA	male gametes	G1958	SmLNCA103595-IBu,SmLNCA005761-IBu,SmLNCA103592-IBu	17	375	4.53333	1	18	0.0374267	115
lncRNA	male gametes	G22629	SmLNCA141825-IBu,SmLNCA141824-IBu,SmLNCA141827-IBu,SmLNCA141826-IBu,SmLNCA141822-IBu,SmLNCA141823-IBu	17	375	4.53333	1	30	0.0623778	115
lncRNA	male gametes	G22821	SmLINC142200-IBu,SmLINC003290-IBu	17	375	4.53333	1	18	0.0374267	115
lncRNA	male gametes	G24811	SmLNCA145970-IBu	17	375	4.53333	1	17	0.0353474	115
lncRNA	male gametes	G13744	SmLNCA125633-IBu	16	375	4.26667	1.125	16	0.0332682	115
lncRNA	male gametes	G18759	SmLNCA134910-IBu	16	375	4.26667	1.0625	21	0.0436645	115
lncRNA	male gametes	G31082	SmLNCA157269-IBu,SmLNCA157268-IBu	16	375	4.26667	1.0625	16	0.0332682	115
lncRNA	male gametes	G13151	SmLINC124466-IBu	16	375	4.26667	1	17	0.0353474	115
lncRNA	male gametes	G8785	SmLNCA116441-IBu	16	375	4.26667	1	16	0.0332682	115
lncRNA	male gametes	G7371	SmLINC113796-IBu	15	375	4	1.06667	16	0.0332682	115
lncRNA	male gametes	G28978	SmLNCA153587-IBu	15	375	4	1	16	0.0332682	115
lncRNA	male gametes	G35057	SmLINC164828-IBu	14	375	3.73333	1	20	0.0415852	115
lncRNA	male gametes	G37066	SmLINC168805-IBu,SmLINC168804-IBu,SmLINC168803-IBu	14	375	3.73333	1	16	0.0332682	115
lncRNA	male gametes	G23394	SmLINC143258-IBu,SmLINC143257-IBu,SmLINC143259-IBu	13	375	3.46667	1	13	0.0270304	115
lncRNA	male gametes	G31366	SmLINC157844-IBu,SmLINC157846-IBu,SmLINC157849-IBu,SmLINC157847-IBu,SmLINC157851-IBu,SmLINC157845-IBu,SmLINC157848-IBu,SmLINC157850-IBu	13	375	3.46667	1	17	0.0353474	115
lncRNA	male gametes	G4003	SmLINC107337-IBu	13	375	3.46667	1	20	0.0415852	115
lncRNA	male gametes	G7330	SmLINC113669-IBu	13	375	3.46667	1	15	0.0311889	115
lncRNA	male gametes	G8219	SmLINC115415-IBu	12	375	3.2	1.08333	13	0.0270304	115
lncRNA	male gametes	G33741	SmLNCA162111-IBu,SmLNCA162112-IBu,SmLNCA162110-IBu,SmLNCA162113-IBu,SmLNCA162108-IBu,SmLNCA162115-IBu,SmLNCA162114-IBu,SmLNCA162109-IBu	12	375	3.2	1	13	0.0270304	115
lncRNA	male gametes	G33965	SmLNCA162532-IBu	12	375	3.2	1	14	0.0291097	115
lncRNA	male gametes	G38111	SmLNCA170862-IBu,SmLNCA170865-IBu,SmLNCA170864-IBu,SmLNCA170863-IBu	12	375	3.2	1	13	0.0270304	115
lncRNA	male gametes	G23657	SmLINC143811-IBu,SmLINC143815-IBu,SmLINC143812-IBu,SmLINC143813-IBu,SmLINC143814-IBu	11	375	2.93333	1.09091	15	0.0311889	115
lncRNA	male gametes	G13418	SmLNCA125048-IBu	11	375	2.93333	1	11	0.0228719	115
lncRNA	male gametes	G15832	SmLINC129337-IBu,SmLINC129336-IBu,SmLINC129338-IBu	11	375	2.93333	1	14	0.0291097	115
lncRNA	male gametes	G2241	SmLNCA104053-IBu	11	375	2.93333	1	13	0.0270304	115
lncRNA	male gametes	G38592	SmLNCA171774-IBu	11	375	2.93333	1	11	0.0228719	115
lncRNA	male gametes	G38626	SmLINC171821-IBu	11	375	2.93333	1	11	0.0228719	115
lncRNA	male gametes	G11970	SmLNCA122297-IBu	10	375	2.66667	1	10	0.0207926	115
lncRNA	male gametes	G14041	SmLINC126162-IBu	10	375	2.66667	1	10	0.0207926	115
lncRNA	male gametes	G25248	SmLNCA146748-IBu	10	375	2.66667	1	10	0.0207926	115
lncRNA	male gametes	G38423	SmLINC171446-IBu	10	375	2.66667	1	10	0.0207926	115
lncRNA	male gametes	G41982	SmLINC178096-IBu	10	375	2.66667	1	10	0.0207926	115
lncRNA	male gametes	G10497	SmLINC119541-IBu,SmLINC119540-IBu,SmLINC119542-IBu	9	375	2.4	1	10	0.0207926	115
lncRNA	male gametes	G16916	SmLNCA131351-IBu,SmLNCA131353-IBu,SmLNCA131355-IBu,SmLNCA131356-IBu,SmLNCA131352-IBu,SmLNCA131354-IBu	9	375	2.4	1	13	0.0270304	115
lncRNA	male gametes	G17343	SmLNCA132179-IBu,SmLNCA132181-IBu,SmLNCA132178-IBu,SmLNCA132183-IBu,SmLNCA132180-IBu,SmLNCA132182-IBu	9	375	2.4	1	10	0.0207926	115
lncRNA	male gametes	G25182	SmLNCA146626-IBu	9	375	2.4	1	10	0.0207926	115
lncRNA	male gametes	G8101	SmLNCA115180-IBu	9	375	2.4	1	10	0.0207926	115
lncRNA	male gametes	G17873	SmLINC133282-IBu	8	375	2.13333	1	10	0.0207926	115
lncRNA	male gametes	G19228	SmLNCA135773-IBu	8	375	2.13333	1	9	0.0187134	115
lncRNA	male gametes	G37428	SmLNCA169606-IBu,SmLNCA169607-IBu	8	375	2.13333	1	10	0.0207926	115
lncRNA	male gametes	G4161	SmLINC107670-IBu	8	375	2.13333	1	10	0.0207926	115
lncRNA	male gametes	G18205	SmLINC133900-IBu,SmLINC133902-IBu,SmLINC133903-IBu,SmLINC133901-IBu	7	375	1.86667	1.14286	7	0.0145548	115
lncRNA	male gametes	G13153	SmLINC124468-IBu	7	375	1.86667	1	9	0.0187134	115
lncRNA	male gametes	G14052	SmLNCA126183-IBu	7	375	1.86667	1	7	0.0145548	115
lncRNA	male gametes	G17935	SmLNCA133410-IBu	7	375	1.86667	1	11	0.0228719	115
lncRNA	male gametes	G18066	SmLINC133643-IBu,SmLINC133644-IBu	7	375	1.86667	1	17	0.0353474	115
lncRNA	male gametes	G22120	SmLINC140822-IBu	7	375	1.86667	1	7	0.0145548	115
lncRNA	male gametes	G24062	SmLNCA144600-IBu	7	375	1.86667	1	9	0.0187134	115
lncRNA	male gametes	G28378	SmLNCA152447-IBu,SmLNCA152449-IBu,SmLNCA152448-IBu,SmLNCA152446-IBu	7	375	1.86667	1	9	0.0187134	115
lncRNA	male gametes	G2985	SmLINC105396-IBu,SmLINC105395-IBu	7	375	1.86667	1	8	0.0166341	115
lncRNA	male gametes	G8877	SmLINC116649-IBu	7	375	1.86667	1	10	0.0207926	115
lncRNA	male gametes	G11159	SmLNCA120726-IBu,SmLNCA120725-IBu,SmLNCA120724-IBu	6	375	1.6	1	7	0.0145548	115
lncRNA	male gametes	G12106	SmLINC122521-IBu	6	375	1.6	1	7	0.0145548	115
lncRNA	male gametes	G17455	SmLNCA132400-IBu	6	375	1.6	1	7	0.0145548	115
lncRNA	male gametes	G18271	SmLNCA134034-IBu,SmLNCA134033-IBu,SmLNCA134032-IBu,SmLNCA134031-IBu	6	375	1.6	1	7	0.0145548	115
lncRNA	male gametes	G19363	SmLINC135999-IBu,SmLINC136001-IBu,SmLINC136002-IBu	6	375	1.6	1	14	0.0291097	115
lncRNA	male gametes	G20622	SmLINC138134-IBu	6	375	1.6	1	9	0.0187134	115
lncRNA	male gametes	G21539	SmLINC139774-IBu	6	375	1.6	1	6	0.0124756	115
lncRNA	male gametes	G22216	SmLNCA141027-IBu,SmLNCA141025-IBu,SmLNCA141028-IBu,SmLNCA141023-IBu,SmLNCA141024-IBu,SmLNCA141026-IBu	6	375	1.6	1	7	0.0145548	115
lncRNA	male gametes	G3949	SmLNCA107212-IBu,SmLNCA107213-IBu,SmLNCA107214-IBu,SmLNCA107215-IBu,SmLNCA107211-IBu	6	375	1.6	1	16	0.0332682	115
lncRNA	male gametes	G4163	SmLINC107675-IBu,SmLINC107672-IBu,SmLINC107674-IBu	6	375	1.6	1	8	0.0166341	115
lncRNA	male gametes	G14315	SmLINC126633-IBu	5	375	1.33333	1.2	14	0.0291097	115
lncRNA	male gametes	G16514	SmLNCS130578-IBu,SmLNCS130579-IBu	5	375	1.33333	1	10	0.0207926	115
lncRNA	male gametes	G16889	SmLINC131313-IBu	5	375	1.33333	1	6	0.0124756	115
lncRNA	male gametes	G20798	SmLNCA138484-IBu,SmLNCA138487-IBu,SmLNCA138488-IBu,SmLNCA138486-IBu,SmLNCA138485-IBu	5	375	1.33333	1	8	0.0166341	115
lncRNA	male gametes	G23461	SmLINC143363-IBu	5	375	1.33333	1	12	0.0249511	115
lncRNA	male gametes	G23553	SmLNCA143569-IBu	5	375	1.33333	1	7	0.0145548	115
lncRNA	male gametes	G2725	SmLINC104938-IBu,SmLINC104937-IBu	5	375	1.33333	1	5	0.0103963	115
lncRNA	male gametes	G27843	SmLNCA151503-IBu	5	375	1.33333	1	9	0.0187134	115
lncRNA	male gametes	G38220	SmLNCA171040-IBu,SmLNCA171042-IBu,SmLNCA171039-IBu,SmLNCA171043-IBu	5	375	1.33333	1	11	0.0228719	115
lncRNA	male gametes	G38807	SmLINC172145-IBu,SmLINC172144-IBu,SmLINC172143-IBu	5	375	1.33333	1	5	0.0103963	115
lncRNA	male gametes	G6274	SmLNCA111606-IBu	5	375	1.33333	1	7	0.0145548	115
lncRNA	late vitellocytes	G7521	SmLINC114091-IBu	54	524	10.3053	1.2963	58	0.120597	40
lncRNA	late vitellocytes	G26151	SmLINC148489-IBu,SmLINC148490-IBu	44	524	8.39695	1.06818	49	0.101884	40
lncRNA	late vitellocytes	G7522	SmLINC114092-IBu	40	524	7.63359	1.25	42	0.087329	40
lncRNA	late vitellocytes	G40103	SmLNCA174761-IBu,SmLNCA005685-IBu,SmLNCA174758-IBu,SmLNCA174766-IBu,SmLNCA174768-IBu,SmLNCA174763-IBu,SmLNCA174767-IBu,SmLNCA174764-IBu,SmLNCA174760-IBu,SmLNCA174765-IBu,SmLNCA174757-IBu,SmLNCA174759-IBu,SmLNCA174762-IBu	36	524	6.87023	1.11111	47	0.0977253	40
lncRNA	late vitellocytes	G31756	SmLNCA158526-IBu,SmLNCA158527-IBu	36	524	6.87023	1.08333	40	0.0831705	40
lncRNA	late vitellocytes	G34329	SmLNCA163296-IBu,SmLNCA163297-IBu	33	524	6.29771	1.21212	37	0.0769327	40
lncRNA	late vitellocytes	G27291	SmLNCS150471-IBu	31	524	5.91603	1.03226	32	0.0665364	40
lncRNA	late vitellocytes	G18724	SmLINC134836-IBu,SmLINC134833-IBu,SmLINC134835-IBu,SmLINC134838-IBu,SmLINC134839-IBu,SmLINC134841-IBu,SmLINC134837-IBu,SmLINC134834-IBu	23	524	4.38931	1.08696	41	0.0852497	40
lncRNA	late vitellocytes	G23325	SmLNCA143160-IBu	20	524	3.81679	1.1	26	0.0540608	40
lncRNA	late vitellocytes	G8580	SmLNCA116043-IBu,SmLNCA116044-IBu	20	524	3.81679	1.05	22	0.0457438	40
lncRNA	late vitellocytes	G35616	SmLNCA165948-IBu,SmLNCA165947-IBu	18	524	3.43511	1.05556	20	0.0415852	40
lncRNA	late vitellocytes	G8025	SmLINC115064-IBu	17	524	3.24427	1.05882	30	0.0623778	40
lncRNA	late vitellocytes	G2997	SmLNCA105414-IBu,SmLNCA105413-IBu,SmLNCA105412-IBu	16	524	3.05344	1	28	0.0582193	40
lncRNA	late vitellocytes	G3493	SmLNCA106388-IBu	16	524	3.05344	1	19	0.039506	40
lncRNA	late vitellocytes	G40845	SmLNCS176110-IBu	16	524	3.05344	1	21	0.0436645	40
lncRNA	late vitellocytes	G23180	SmLINC142881-IBu	15	524	2.8626	1.06667	16	0.0332682	40
lncRNA	late vitellocytes	G4123	SmLNCA107597-IBu	15	524	2.8626	1	24	0.0499023	40
lncRNA	late vitellocytes	G4222	SmLNCA107786-IBu,SmLNCA107785-IBu	15	524	2.8626	1	16	0.0332682	40
lncRNA	late vitellocytes	G5392	SmLINC109983-IBu	15	524	2.8626	1	15	0.0311889	40
lncRNA	late vitellocytes	G7939	SmLINC114882-IBu,SmLINC114884-IBu,SmLINC114883-IBu	15	524	2.8626	1	21	0.0436645	40
lncRNA	late vitellocytes	G40774	SmLINC175979-IBu	13	524	2.48092	1.07692	15	0.0311889	40
lncRNA	late vitellocytes	G36114	SmLNCA166908-IBu,SmLNCA166915-IBu,SmLNCA166922-IBu,SmLNCA166919-IBu	13	524	2.48092	1	16	0.0332682	40
lncRNA	late vitellocytes	G13075	SmLINC124324-IBu,SmLINC124325-IBu	12	524	2.29008	1.41667	13	0.0270304	40
lncRNA	late vitellocytes	G4479	SmLINC108308-IBu,SmLINC108311-IBu,SmLINC108314-IBu,SmLINC000628-IBu,SmLINC108307-IBu,SmLNCA108319-IBu,SmLINC108317-IBu,SmLNCA108316-IBu,SmLINC108305-IBu,SmLINC108304-IBu,SmLINC108315-IBu,SmLINC108318-IBu,SmLINC108310-IBu	12	524	2.29008	1	14	0.0291097	40
lncRNA	late vitellocytes	G10730	SmLNCS119920-IBu	11	524	2.09924	1	11	0.0228719	40
lncRNA	late vitellocytes	G19167	SmLNCA135674-IBu,SmLNCA135675-IBu	11	524	2.09924	1	14	0.0291097	40
lncRNA	late vitellocytes	G39299	SmLINC173154-IBu,SmLINC173153-IBu	11	524	2.09924	1	12	0.0249511	40
lncRNA	late vitellocytes	G18272	SmLINC134035-IBu,SmLINC134036-IBu	9	524	1.71756	1.22222	10	0.0207926	40
lncRNA	late vitellocytes	G29723	SmLINC154916-IBu,SmLINC154915-IBu	9	524	1.71756	1.11111	11	0.0228719	40
lncRNA	late vitellocytes	G23061	SmLINC142669-IBu	9	524	1.71756	1	11	0.0228719	40
lncRNA	late vitellocytes	G23099	SmLINC142738-IBu	9	524	1.71756	1	10	0.0207926	40
lncRNA	late vitellocytes	G14343	SmLNCS126708-IBu,SmLNCS126712-IBu	8	524	1.52672	1	8	0.0166341	40
lncRNA	late vitellocytes	G40959	SmLNCS176291-IBu	8	524	1.52672	1	12	0.0249511	40
lncRNA	late vitellocytes	G41043	SmLINC176416-IBu,SmLINC176417-IBu	8	524	1.52672	1	8	0.0166341	40
lncRNA	late vitellocytes	G6871	SmLINC112782-IBu	8	524	1.52672	1	8	0.0166341	40
lncRNA	late vitellocytes	G23944	SmLNCA144348-IBu	7	524	1.33588	2.71429	8	0.0166341	40
lncRNA	late vitellocytes	G4693	SmLNCA108725-IBu	7	524	1.33588	1	8	0.0166341	40
lncRNA	late vitellocytes	G6117	SmLNCA111307-IBu	7	524	1.33588	1	10	0.0207926	40
lncRNA	late vitellocytes	G19246	SmLINC135798-IBu,SmLINC135802-IBu,SmLINC135800-IBu,SmLINC135797-IBu,SmLINC135799-IBu,SmLINC135801-IBu	6	524	1.14504	1	21	0.0436645	40
lncRNA	late vitellocytes	G36096	SmLINC166875-IBu,SmLINC166878-IBu,SmLINC166876-IBu,SmLINC166877-IBu	6	524	1.14504	1	11	0.0228719	40
lncRNA	female gametes	G9619	SmLINC117951-IBu,SmLINC117949-IBu	48	187	25.6684	1.10417	55	0.114359	18
lncRNA	female gametes	G5983	SmLNCA111083-IBu	44	187	23.5294	1.72727	56	0.116439	18
lncRNA	female gametes	G41267	SmLNCA176815-IBu	19	187	10.1604	1.05263	23	0.047823	18
lncRNA	female gametes	G13685	SmLINC125535-IBu,SmLINC125537-IBu	17	187	9.09091	1.17647	23	0.047823	18
lncRNA	female gametes	G33481	SmLINC161610-IBu	16	187	8.55615	1	18	0.0374267	18
lncRNA	female gametes	G40143	SmLINC174854-IBu	15	187	8.02139	1.06667	17	0.0353474	18
lncRNA	female gametes	G11409	SmLINC121214-IBu,SmLINC121213-IBu	12	187	6.41711	1.33333	24	0.0499023	18
lncRNA	female gametes	G5683	SmLINC110556-IBu,SmLINC110558-IBu,SmLINC110557-IBu	12	187	6.41711	1	19	0.039506	18
lncRNA	female gametes	G13662	SmLNCA125505-IBu	9	187	4.81283	1.11111	10	0.0207926	18
lncRNA	female gametes	G13945	SmLINC125983-IBu,SmLINC125982-IBu,SmLINC125984-IBu	8	187	4.27807	1	19	0.039506	18
lncRNA	female gametes	G7971	SmLNCS114949-IBu	7	187	3.74332	1.14286	7	0.0145548	18
lncRNA	female gametes	G22585	SmLNCS141739-IBu	7	187	3.74332	1	7	0.0145548	18
lncRNA	female gametes	G18042	SmLNCA133598-IBu,SmLNCA133603-IBu,SmLNCA133597-IBu,SmLNCA133601-IBu,SmLNCA133599-IBu,SmLNCA133602-IBu,SmLNCA133600-IBu,SmLNCA133596-IBu,SmLNCA133604-IBu	6	187	3.20856	1	6	0.0124756	18
lncRNA	female gametes	G28853	SmLINC153369-IBu,SmLINC153368-IBu,SmLINC153366-IBu,SmLINC153367-IBu,SmLINC153364-IBu	6	187	3.20856	1	16	0.0332682	18
lncRNA	female gametes	G33617	SmLINC161862-IBu,SmLINC161866-IBu,SmLINC004496-IBu,SmLINC161865-IBu,SmLINC161867-IBu	6	187	3.20856	1	16	0.0332682	18
lncRNA	female gametes	G34083	SmLNCA162756-IBu,SmLNCA162757-IBu,SmLNCA162758-IBu,SmLNCA162754-IBu	6	187	3.20856	1	9	0.0187134	18
lncRNA	female gametes	G17513	SmLINC132515-IBu,SmLNCA132513-IBu,SmLNCA132517-IBu,SmLNCA132516-IBu,SmLNCA132512-IBu,SmLNCA132514-IBu	5	187	2.6738	1	6	0.0124756	18
lncRNA	female gametes	G6988	SmLINC113024-IBu,SmLINC113026-IBu,SmLINC113030-IBu,SmLINC113028-IBu,SmLINC113027-IBu,SmLINC113029-IBu,SmLINC113031-IBu,SmLINC113025-IBu	5	187	2.6738	1	7	0.0145548	18
lncRNA	meg-1+	G21190	SmLNCS139161-IBu	70	1040	6.73077	1.12857	79	0.164262	17
lncRNA	meg-1+	G3270	SmLNCS106007-IBu	37	1040	3.55769	1.10811	38	0.0790119	17
lncRNA	meg-1+	G5058	SmLINC109421-IBu,SmLINC109422-IBu,SmLINC109419-IBu,SmLINC109423-IBu	35	1040	3.36538	1.05714	39	0.0810912	17
lncRNA	meg-1+	G24379	SmLINC145163-IBu,SmLINC145164-IBu,SmLINC145162-IBu,SmLINC145165-IBu	33	1040	3.17308	2.09091	34	0.0706949	17
lncRNA	meg-1+	G11626	SmLINC121639-IBu	31	1040	2.98077	1.19355	38	0.0790119	17
lncRNA	meg-1+	G11737	SmLINC121844-IBu	30	1040	2.88462	1	31	0.0644571	17
lncRNA	meg-1+	G38430	SmLNCA171457-IBu	28	1040	2.69231	1	29	0.0602986	17
lncRNA	meg-1+	G30072	SmLINC155514-IBu,SmLINC155515-IBu	25	1040	2.40385	1.08	31	0.0644571	17
lncRNA	meg-1+	G3871	SmLINC107080-IBu,SmLINC107077-IBu,SmLINC107078-IBu,SmLINC107075-IBu,SmLINC107069-IBu,SmLINC107079-IBu	22	1040	2.11538	1.09091	28	0.0582193	17
lncRNA	meg-1+	G34458	SmLNCA163550-IBu	18	1040	1.73077	1.38889	19	0.039506	17
lncRNA	meg-1+	G22560	SmLNCS141700-IBu	18	1040	1.73077	1	20	0.0415852	17
lncRNA	meg-1+	G28593	SmLNCA152884-IBu,SmLNCA152885-IBu	13	1040	1.25	1.15385	13	0.0270304	17
lncRNA	meg-1+	G37836	SmLNCA170362-IBu,SmLNCA170363-IBu,SmLNCA170361-IBu	13	1040	1.25	1.07692	15	0.0311889	17
lncRNA	meg-1+	G29531	SmLNCA154571-IBu	13	1040	1.25	1	14	0.0291097	17
lncRNA	meg-1+	G3269	SmLINC106006-IBu	13	1040	1.25	1	13	0.0270304	17
lncRNA	meg-1+	G17208	SmLINC131906-IBu	12	1040	1.15385	1	25	0.0519815	17
lncRNA	meg-1+	G29830	SmLINC155104-IBu	11	1040	1.05769	1	16	0.0332682	17
lncRNA	zfp-1-1+	G40569	SmLNCA175662-IBu,SmLNCA175657-IBu,SmLNCA175658-IBu,SmLNCA175665-IBu,SmLNCA175660-IBu	44	289	15.2249	1.27273	52	0.108122	17
lncRNA	zfp-1-1+	G7882	SmLINC114752-IBu	31	289	10.7266	1.3871	37	0.0769327	17
lncRNA	zfp-1-1+	G5836	SmLNCA110837-IBu	30	289	10.3806	1.4	33	0.0686156	17
lncRNA	zfp-1-1+	G31114	SmLINC157320-IBu	18	289	6.22837	1.33333	25	0.0519815	17
lncRNA	zfp-1-1+	G28536	SmLNCA152757-IBu	13	289	4.49827	1.30769	14	0.0291097	17
lncRNA	zfp-1-1+	G13501	SmLINC125195-IBu,SmLINC125194-IBu	13	289	4.49827	1.15385	23	0.047823	17
lncRNA	zfp-1-1+	G8459	SmLNCA115843-IBu,SmLNCA115841-IBu,SmLNCA115842-IBu	13	289	4.49827	1.15385	16	0.0332682	17
lncRNA	zfp-1-1+	G28112	SmLINC151974-IBu,SmLINC151976-IBu,SmLINC151978-IBu,SmLINC151977-IBu	12	289	4.15225	13.25	19	0.039506	17
lncRNA	zfp-1-1+	G11433	SmLNCA121272-IBu	12	289	4.15225	2.33333	15	0.0311889	17
lncRNA	zfp-1-1+	G41536	SmLNCA177295-IBu	9	289	3.11419	1	12	0.0249511	17
lncRNA	zfp-1-1+	G23228	SmLNCA142998-IBu	8	289	2.76817	1.25	19	0.039506	17
lncRNA	zfp-1-1+	G19253	SmLINC135815-IBu	8	289	2.76817	1.125	10	0.0207926	17
lncRNA	zfp-1-1+	G41527	SmLINC177277-IBu	6	289	2.07612	3.16667	9	0.0187134	17
lncRNA	zfp-1-1+	G5175	SmLNCA109630-IBu	6	289	2.07612	1.5	10	0.0207926	17
lncRNA	zfp-1-1+	G9082	SmLNCA117029-IBu	6	289	2.07612	1	9	0.0187134	17
lncRNA	zfp-1-1+	G2426	SmLINC104381-IBu,SmLINC104382-IBu,SmLINC104383-IBu,SmLINC104379-IBu	5	289	1.7301	2.4	9	0.0187134	17
lncRNA	zfp-1-1+	G29879	SmLNCS155196-IBu	5	289	1.7301	1	7	0.0145548	17
lncRNA	GSC progeny	G419	SmLINC100700-IBu,SmLINC100699-IBu	27	926	2.91577	1	29	0.0602986	10
lncRNA	GSC progeny	G6979	SmLNCA113008-IBu,SmLNCA113009-IBu,SmLNCA113007-IBu	23	926	2.4838	1	32	0.0665364	10
lncRNA	GSC progeny	G22793	SmLINC142138-IBu,SmLINC142137-IBu	16	926	1.72786	1	20	0.0415852	10
lncRNA	GSC progeny	G11808	SmLNCA121971-IBu,SmLNCA121970-IBu,SmLNCA121968-IBu,SmLNCA121972-IBu	14	926	1.51188	1	20	0.0415852	10
lncRNA	GSC progeny	G17782	SmLNCA133079-IBu,SmLNCA133078-IBu	14	926	1.51188	1	16	0.0332682	10
lncRNA	GSC progeny	G27402	SmLNCA150669-IBu	13	926	1.40389	1	19	0.039506	10
lncRNA	GSC progeny	G37798	SmLNCA170295-IBu	11	926	1.1879	1	12	0.0249511	10
lncRNA	GSC progeny	G27682	SmLNCA151180-IBu,SmLNCA151177-IBu,SmLNCA151179-IBu,SmLNCA151176-IBu,SmLNCA151181-IBu,SmLNCA151178-IBu	10	926	1.07991	1	18	0.0374267	10
lncRNA	GSC progeny	G29401	SmLNCA154362-IBu,SmLNCA154356-IBu,SmLNCA154360-IBu,SmLINC154358-IBu,SmLNCA154354-IBu,SmLINC154361-IBu,SmLINC154363-IBu,SmLNCA154355-IBu,SmLINC154357-IBu,SmLINC154359-IBu	10	926	1.07991	1	13	0.0270304	10
lncRNA	GSC progeny	G4818	SmLNCS108918-IBu	10	926	1.07991	1	10	0.0207926	10
lncRNA	mature vitellocytes	G3516	SmLINC106420-IBu	21	58	36.2069	1.42857	25	0.0519815	9
lncRNA	mature vitellocytes	G16761	SmLINC131048-IBu	15	58	25.8621	2.26667	21	0.0436645	9
lncRNA	mature vitellocytes	G2658	SmLINC104833-IBu	10	58	17.2414	1.1	10	0.0207926	9
lncRNA	mature vitellocytes	G6905	SmLNCA112855-IBu	8	58	13.7931	2.75	15	0.0311889	9
lncRNA	mature vitellocytes	G11864	SmLINC122089-IBu,SmLINC122088-IBu,SmLINC122090-IBu,SmLINC122091-IBu,SmLINC122093-IBu,SmLINC122092-IBu	6	58	10.3448	1.16667	7	0.0145548	9
lncRNA	mature vitellocytes	G13404	SmLINC125031-IBu	5	58	8.62069	1.2	16	0.0332682	9
lncRNA	mature vitellocytes	G25029	SmLNCA146385-IBu,SmLNCA146384-IBu	5	58	8.62069	1	19	0.039506	9
lncRNA	mature vitellocytes	G35056	SmLINC164827-IBu	5	58	8.62069	1	29	0.0602986	9
lncRNA	mature vitellocytes	G7671	SmLINC114379-IBu,SmLINC114378-IBu	5	58	8.62069	1	9	0.0187134	9
lncRNA	tegument 1	G29052	SmLINC153706-IBu	60	782	7.67263	1.4	66	0.137231	9
lncRNA	tegument 1	G39404	SmLINC173362-IBu	44	782	5.6266	1.52273	45	0.0935668	9
lncRNA	tegument 1	G2550	SmLNCA104662-IBu,SmLNCA104664-IBu	23	782	2.94118	1.08696	24	0.0499023	9
lncRNA	tegument 1	G11419	SmLINC121232-IBu	23	782	2.94118	1	26	0.0540608	9
lncRNA	tegument 1	G38979	SmLNCA172517-IBu	23	782	2.94118	1	23	0.047823	9
lncRNA	tegument 1	G24613	SmLNCA145620-IBu,SmLNCA145622-IBu	18	782	2.30179	1.44444	21	0.0436645	9
lncRNA	tegument 1	G37237	SmLINC169197-IBu,SmLINC169199-IBu,SmLINC169200-IBu,SmLINC005035-IBu,SmLINC169202-IBu,SmLINC169201-IBu	12	782	1.53453	1.08333	14	0.0291097	9
lncRNA	tegument 1	G29031	SmLNCA153672-IBu,SmLNCA153671-IBu	8	782	1.02302	1	10	0.0207926	9
lncRNA	tegument 1	G4651	SmLINC108640-IBu,SmLINC108641-IBu,SmLINC108647-IBu,SmLINC108642-IBu,SmLINC108646-IBu,SmLINC108644-IBu,SmLINC108643-IBu,SmLINC108639-IBu	8	782	1.02302	1	8	0.0166341	9
lncRNA	flame cells	G18948	SmLINC135267-IBu	88	1270	6.92913	1.15909	93	0.193371	6
lncRNA	flame cells	G18940	SmLINC135247-IBu	44	1270	3.46457	1	45	0.0935668	6
lncRNA	flame cells	G18937	SmLINC135244-IBu	40	1270	3.14961	1	43	0.0894082	6
lncRNA	flame cells	G33309	SmLNCA161206-IBu,SmLNCA161205-IBu,SmLNCA161207-IBu	20	1270	1.5748	1	20	0.0415852	6
lncRNA	flame cells	G25635	SmLINC147480-IBu,SmLINC147479-IBu	19	1270	1.49606	1	20	0.0415852	6
lncRNA	flame cells	G9153	SmLNCA117152-IBu	14	1270	1.10236	1	19	0.039506	6
lncRNA	unknown	G10891	SmLINC120269-IBu,SmLINC120267-IBu,SmLINC120268-IBu,SmLINC120271-IBu,SmLINC120270-IBu	30	265	11.3208	1.43333	35	0.0727742	5
lncRNA	unknown	G2196	SmLNCA103975-IBu,SmLNCA103976-IBu,SmLINC103977-IBu	23	265	8.67925	1.34783	34	0.0706949	5
lncRNA	unknown	G21997	SmLINC140556-IBu,SmLINC140557-IBu,SmLINC140555-IBu	15	265	5.66038	1.13333	19	0.039506	5
lncRNA	unknown	G13521	SmLINC125257-IBu,SmLINC125258-IBu	7	265	2.64151	1	10	0.0207926	5
lncRNA	unknown	G5065	SmLNCA109431-IBu	5	265	1.88679	1.4	11	0.0228719	5
lncRNA	Mehlis' gland	G6099	SmLNCS111269-IBu	30	169	17.7515	1.63333	33	0.0686156	4
lncRNA	Mehlis' gland	G19436	SmLNCA136124-IBu,SmLINC136125-IBu	11	169	6.50888	1	12	0.0249511	4
lncRNA	Mehlis' gland	G39583	SmLNCA173712-IBu	7	169	4.14201	1	7	0.0145548	4
lncRNA	Mehlis' gland	G38416	SmLINC171430-IBu	6	169	3.5503	1.16667	8	0.0166341	4
lncRNA	muscle 2	G15163	SmLINC128076-IBu	54	423	12.766	1.16667	58	0.120597	3
lncRNA	muscle 2	G37656	SmLINC170021-IBu,SmLINC170020-IBu,SmLINC170019-IBu	9	423	2.12766	1	17	0.0353474	3
lncRNA	muscle 2	G25277	SmLINC146800-IBu	5	423	1.18203	1	14	0.0291097	3
lncRNA	parenchyma 1	G9618	SmLINC117948-IBu	44	2507	1.75509	1.04545	47	0.0977253	3
lncRNA	parenchyma 1	G34335	SmLNCA163313-IBu	32	2507	1.27643	1.03125	36	0.0748534	3
lncRNA	parenchyma 1	G36152	SmLINC004931-IBu,SmLINC166979-IBu,SmLINC166980-IBu,SmLINC004932-IBu	27	2507	1.07698	1.11111	28	0.0582193	3
lncRNA	neuron 14	G3608	SmLNCA106592-IBu,SmLNCA106593-IBu,SmLNCA106595-IBu	7	353	1.983	1	20	0.0415852	2
lncRNA	neuron 14	G19712	SmLNCS136644-IBu	5	353	1.41643	1	7	0.0145548	2
lncRNA	neuron 18	G5714	SmLINC110639-IBu,SmLINC110637-IBu,SmLINC110636-IBu,SmLNCA110638-IBu,SmLINC110635-IBu	9	230	3.91304	1	19	0.039506	2
lncRNA	neuron 18	G34637	SmLNCA163917-IBu	5	230	2.17391	1	5	0.0103963	2
lncRNA	neuron 31 (7b2-)	G27025	SmLNCA150017-IBu	5	169	2.95858	1	8	0.0166341	2
lncRNA	neuron 31 (7b2-)	G39166	SmLNCS172920-IBu	5	169	2.95858	1	6	0.0124756	2
lncRNA	neuron 8	G17114	SmLINC131714-IBu	34	812	4.18719	1.08824	44	0.0914875	2
lncRNA	neuron 8	G19381	SmLINC136043-IBu,SmLINC136049-IBu,SmLINC136041-IBu,SmLINC136047-IBu,SmLINC136046-IBu,SmLINC136040-IBu,SmLINC136042-IBu,SmLINC136050-IBu,SmLINC136044-IBu,SmLINC136048-IBu,SmLINC136045-IBu	30	812	3.69458	1	35	0.0727742	2
lncRNA	parenchyma 2	G13648	SmLINC125489-IBu	5	159	3.14465	1	16	0.0332682	2
lncRNA	parenchyma 2	G6473	SmLNCA111995-IBu,SmLNCA111992-IBu,SmLNCA111990-IBu,SmLNCA111993-IBu,SmLNCA111989-IBu,SmLNCA111994-IBu,SmLNCA111996-IBu,SmLNCA111991-IBu	5	159	3.14465	1	17	0.0353474	2
lncRNA	sm13+	G6020	SmLNCS111138-IBu,SmLNCA111136-IBu,SmLINC111137-IBu,SmLNCA111135-IBu	6	442	1.35747	1.66667	7	0.0145548	2
lncRNA	sm13+	G6572	SmLINC112181-IBu	5	442	1.13122	1	5	0.0103963	2
lncRNA	early tsp-2+	G16762	SmLINC131049-IBu	13	799	1.62703	1	22	0.0457438	1
lncRNA	neuron 11	G3757	SmLNCA106850-IBu	16	429	3.7296	1	19	0.039506	1
lncRNA	neuron 12	G23636	SmLNCA143713-IBu	15	376	3.98936	1	23	0.047823	1
lncRNA	neuron 13	G35960	SmLNCA166628-IBu,SmLNCA166629-IBu	5	315	1.5873	3.6	9	0.0187134	1
lncRNA	neuron 16	G38525	SmLINC171633-IBu,SmLNCS171634-IBu	8	292	2.73973	1	22	0.0457438	1
lncRNA	neuron 17	G27254	SmLINC150402-IBu,SmLINC150404-IBu,SmLINC150403-IBu	7	272	2.57353	1	14	0.0291097	1
lncRNA	neuron 23	G39654	SmLINC173866-IBu	12	138	8.69565	1.08333	15	0.0311889	1
lncRNA	neuron 27	G39068	SmLNCA172668-IBu,SmLNCA172670-IBu,SmLNCA172669-IBu	7	85	8.23529	1.14286	11	0.0228719	1
lncRNA	neuron 3	G3432	SmLINC106263-IBu	24	780	3.07692	1.125	32	0.0665364	1
lncRNA	neuron 30	G35463	SmLINC165648-IBu	12	967	1.24095	1.08333	21	0.0436645	1
lncRNA	neuron 6	G31125	SmLINC157342-IBu,SmLINC157343-IBu,SmLINC157341-IBu,SmLINC157344-IBu	35	1370	2.55474	1.48571	38	0.0790119	1
protein-coding	male gametes	Smp-153090	Smp_153090.1	102	375	27.2	1.29412	109	0.226639	43	Cadherin-related tumor suppressor
protein-coding	male gametes	Smp-247210	Smp_247210.1	96	375	25.6	1.26042	101	0.210005	43	DC-STAMP domain-containing protein 2
protein-coding	male gametes	Smp-045490	Smp_045490.1	93	375	24.8	1.2043	103	0.214164	43	Annexin A11
protein-coding	male gametes	Smp-343010	Smp_343010.1	72	375	19.2	1.13889	82	0.170499	43	Kelch-like protein 10
protein-coding	male gametes	Smp-151660	Smp_151660.1	58	375	15.4667	1.12069	62	0.128914	43	Carboxylesterase 1C
protein-coding	male gametes	Smp-159520	Smp_159520.1	49	375	13.0667	1.08163	50	0.103963	43	Slit homolog 1 protein
protein-coding	male gametes	Smp-344660	Smp_344660.1	47	375	12.5333	1.06383	52	0.108122	43	DC-STAMP domain-containing protein 2
protein-coding	male gametes	Smp-085690	Smp_085690.1	45	375	12	1.02222	48	0.0998045	43	cAMP-dependent protein kinase catalytic subunit alpha
protein-coding	male gametes	Smp-157730	Smp_157730.1	36	375	9.6	1.02778	36	0.0748534	43	Ribosome-recycling factor
protein-coding	male gametes	Smp-345190	Smp_345190.1	35	375	9.33333	1.2	41	0.0852497	43	Probable alpha-mannosidase At5g66150
protein-coding	male gametes	Smp-344750	Smp_344750.1	33	375	8.8	1	34	0.0706949	43	C-X-C chemokine receptor type 4
protein-coding	male gametes	Smp-345660	Smp_345660.1	31	375	8.26667	1.03226	31	0.0644571	43	Holliday junction ATP-dependent DNA helicase RuvA
protein-coding	male gametes	Smp-165660	Smp_165660.1	27	375	7.2	1.03704	30	0.0623778	43	Polycystin-2
protein-coding	male gametes	Smp-123090	Smp_123090.1	26	375	6.93333	1.15385	28	0.0582193	43	venom allergen (val) protein
protein-coding	male gametes	Smp-343870	Smp_343870.1	25	375	6.66667	1.08	32	0.0665364	43	Neurogenic locus notch homolog protein 3
protein-coding	male gametes	Smp-326270	Smp_326270.1	25	375	6.66667	1.04	25	0.0519815	43	Hypothetical protein
protein-coding	male gametes	Smp-124380	Smp_124380.1	23	375	6.13333	1	25	0.0519815	43	Leucine-rich repeat-containing protein 63
protein-coding	male gametes	Smp-079600	Smp_079600.1	22	375	5.86667	1.04545	27	0.0561401	43	Two pore calcium channel protein 2
protein-coding	male gametes	Smp-152200	Smp_152200.1	19	375	5.06667	1	20	0.0415852	43	M-phase inducer phosphatase 3
protein-coding	male gametes	Smp-335590	Smp_335590.1	19	375	5.06667	1	26	0.0540608	43	Serine/threonine-protein phosphatase 2A
protein-coding	male gametes	Smp-328430	Smp_328430.1	18	375	4.8	1.05556	19	0.039506	43	Protein-tyrosine sulfotransferase A
protein-coding	male gametes	Smp-343230	Smp_343230.1	17	375	4.53333	1	17	0.0353474	43	F-box protein At1g54550
protein-coding	male gametes	Smp-334320	Smp_334320.1	14	375	3.73333	1.07143	16	0.0332682	43	Cornifelin
protein-coding	male gametes	Smp-321950	Smp_321950.1	13	375	3.46667	1	15	0.0311889	43	DNA polymerase zeta catalytic subunit
protein-coding	male gametes	Smp-243500	Smp_243500.1	12	375	3.2	1.25	22	0.0457438	43	Protein CHROMATIN REMODELING 4
protein-coding	male gametes	Smp-320690	Smp_320690.1	12	375	3.2	1	13	0.0270304	43	Probable ATP-dependent RNA helicase DDX59
protein-coding	male gametes	Smp-331850	Smp_331850.1	12	375	3.2	1	13	0.0270304	43	Leishmanolysin-like peptidase
protein-coding	male gametes	Smp-344730	Smp_344730.1	11	375	2.93333	1.18182	14	0.0291097	43	nuclear receptor subfamily 2 group E member
protein-coding	male gametes	Smp-331240	Smp_331240.1	11	375	2.93333	1	13	0.0270304	43	Putative metabolite transport protein YyaJ
protein-coding	male gametes	Smp-347000	Smp_347000.1	10	375	2.66667	1.1	10	0.0207926	43	Putative serine/threonine-protein kinase C05D10.2
protein-coding	male gametes	Smp-128340	Smp_128340.1	9	375	2.4	1	9	0.0187134	43	CRISPR-associated endonuclease Cas1
protein-coding	male gametes	Smp-193800	Smp_193800.1	9	375	2.4	1	9	0.0187134	43	Sodium-dependent dopamine transporter
protein-coding	male gametes	Smp-343370	Smp_343370.1	8	375	2.13333	1	8	0.0166341	43	Retina and anterior neural fold homeobox protein 2
protein-coding	male gametes	Smp-128330	Smp_128330.1,Smp_128330.2	7	375	1.86667	1	24	0.0499023	43	Protein FEV
protein-coding	male gametes	Smp-344520	Smp_344520.1	7	375	1.86667	1	7	0.0145548	43	Spindle pole body component 110
protein-coding	male gametes	Smp-243830	Smp_243830.1	6	375	1.6	1	9	0.0187134	43	Dopamine beta-hydroxylase
protein-coding	male gametes	Smp-306130	Smp_306130.1	6	375	1.6	1	11	0.0228719	43	Cilia- and flagella-associated protein 206
protein-coding	male gametes	Smp-329880	Smp_329880.1	6	375	1.6	1	7	0.0145548	43	PRAME family member 6
protein-coding	male gametes	Smp-082290	Smp_082290.1	5	375	1.33333	1	5	0.0103963	43	Neurogenic differentiation factor 1
protein-coding	male gametes	Smp-138350	Smp_138350.1	5	375	1.33333	1	8	0.0166341	43	Zinc finger protein basonuclin-2
protein-coding	male gametes	Smp-196900	Smp_196900.1	5	375	1.33333	1	7	0.0145548	43	Cohesin subunit SA-2
protein-coding	male gametes	Smp-302310	Smp_302310.1,Smp_302310.2	5	375	1.33333	1	5	0.0103963	43	Cadherin-related tumor suppressor
protein-coding	male gametes	Smp-321400	Smp_321400.1	5	375	1.33333	1	26	0.0540608	43	Centrosomal protein of 135 kDa
protein-coding	tegument 1	Smp-162010	Smp_162010.1	54	782	6.90537	1.16667	62	0.128914	23	MAP/microtubule affinity-regulating kinase 4
protein-coding	tegument 1	MEG-26	Smp_243740.1	40	782	5.11509	1.475	42	0.087329	23	MEG-26 protein
protein-coding	tegument 1	Smp-319270	Smp_319270.1,Smp_319270.2	30	782	3.83632	1.63333	31	0.0644571	23	Dynein light chain 2, cytoplasmic
protein-coding	tegument 1	Smp-161650	Smp_161650.1	29	782	3.70844	1.03448	32	0.0665364	23	MKRN2 opposite strand protein
protein-coding	tegument 1	Smp-077860	Smp_077860.1	28	782	3.58056	2.10714	32	0.0665364	23	Actin-1
protein-coding	tegument 1	SmTAL5	Smp_195090.1	24	782	3.06905	1.5	30	0.0623778	23	tegument-allergen-like protein (TAL5)
protein-coding	tegument 1	Smp-202920	Smp_202920.1	21	782	2.68542	1	31	0.0644571	23	Hypothetical protein
protein-coding	tegument 1	Smp-333250	Smp_333250.1	19	782	2.42967	1.63158	34	0.0706949	23	Phospholipid-transporting ATPase 6
protein-coding	tegument 1	Smp-341600	Smp_341600.1	19	782	2.42967	1.36842	19	0.039506	23	Probable dynein light chain
protein-coding	tegument 1	Smp-329920	Smp_329920.1	17	782	2.17391	1.23529	24	0.0499023	23	5'-deoxynucleotidase CKO_00504
protein-coding	tegument 1	Smp-244920	Smp_244920.1	17	782	2.17391	1.05882	21	0.0436645	23	Hypothetical protein
protein-coding	tegument 1	Smp-172520	Smp_172520.1	15	782	1.91816	1.2	26	0.0540608	23	Protein jagged-2
protein-coding	tegument 1	Smp-244030	Smp_244030.1,Smp_244030.2	15	782	1.91816	1.06667	33	0.0686156	23	Synaptotagmin-like protein 4
protein-coding	tegument 1	Smp-345360	Smp_345360.1	15	782	1.91816	1	26	0.0540608	23	Hypothetical protein
protein-coding	tegument 1	Smp-347230	Smp_347230.1	14	782	1.79028	1	14	0.0291097	23	Probable 4-amino-4-deoxy-L-arabinose-phosphoundecaprenol flippase subunit ArnF
protein-coding	tegument 1	Smp-320450	Smp_320450.1	12	782	1.53453	1.08333	12	0.0249511	23	25 kDa integral membrane protein
protein-coding	tegument 1	Smp-198560	Smp_198560.1	12	782	1.53453	1	13	0.0270304	23	Phosphate transport system permease protein PstA
protein-coding	tegument 1	Smp-319900	Smp_319900.1	12	782	1.53453	1	12	0.0249511	23	Tubulin-folding cofactor E
protein-coding	tegument 1	Smp-332390	Smp_332390.1,Smp_332390.2	11	782	1.40665	1	19	0.039506	23	Probable phospholipid-transporting ATPase 8
protein-coding	tegument 1	Smp-312580	Smp_312580.1	10	782	1.27877	1.2	14	0.0291097	23	Hypoxanthine-guanine phosphoribosyltransferase
protein-coding	tegument 1	Smp-033010	Smp_033010.1	10	782	1.27877	1	20	0.0415852	23	16 kDa calcium-binding protein
protein-coding	tegument 1	Smp-345100	Smp_345100.1	8	782	1.02302	2.875	14	0.0291097	23	MEG-2 (ESP15) family
protein-coding	tegument 1	Smp-326390	Smp_326390.1	8	782	1.02302	1	13	0.0270304	23	Dynein light chain
protein-coding	gut	Smp-139240	Smp_139240.1	36	134	26.8657	5.80556	52	0.108122	16	cathepsin S
protein-coding	gut	Smp-137720	Smp_137720.1	36	134	26.8657	4.75	49	0.101884	16	Saposin B,domain-containing protein
protein-coding	gut	Smp-335370	Smp_335370.1	28	134	20.8955	3.21429	35	0.0727742	16	Saposin B,domain-containing protein
protein-coding	gut	Smp-085010	Smp_085010.1,Smp_085010.2	27	134	20.1493	1.74074	36	0.0748534	16	Cathepsin B-like peptidase
protein-coding	gut	Smp-166530	Smp_166530.1	25	134	18.6567	1.36	37	0.0769327	16	Phospholipase A
protein-coding	gut	Smp-016490	Smp_016490.1	24	134	17.9104	2.25	34	0.0706949	16	Sphingomyelin phosphodiesterase 2
protein-coding	gut	Smp-203030	Smp_203030.1	23	134	17.1642	2.3913	29	0.0602986	16	Uncharacterized protein SJCHGC06711
protein-coding	gut	Smp-187140	Smp_187140.1	16	134	11.9403	1.375	17	0.0353474	16	Cathepsin L-like proteinase
protein-coding	gut	Smp-336290	Smp_336290.1,Smp_336290.2	15	134	11.194	1.26667	16	0.0332682	16	phosphoribosyltransferase
protein-coding	gut	Smp-131410	Smp_131410.1,Smp_131410.2	11	134	8.20896	1.45455	17	0.0353474	16	Uncharacterized ABC transporter permease protein YclN
protein-coding	gut	Smp-243810	Smp_243810.1,Smp_243810.2	11	134	8.20896	1.36364	18	0.0374267	16	Protein lifeguard 3
protein-coding	gut	Smp-181060	Smp_181060.1	11	134	8.20896	1.18182	14	0.0291097	16	Prosaposin
protein-coding	gut	Smp-345470	Smp_345470.1	10	134	7.46269	1.1	12	0.0249511	16	Proline-rich protein 5
protein-coding	gut	Smp-121930	Smp_121930.1,Smp_121930.2	8	134	5.97015	1.5	8	0.0166341	16	Melatonin receptor type 1B
protein-coding	gut	Smp-085180	Smp_085180.1	7	134	5.22388	1.14286	12	0.0249511	16	Cathepsin B-like cysteine proteinase
protein-coding	gut	Smp-347240	Smp_347240.1,Smp_347240.2	7	134	5.22388	1.14286	7	0.0145548	16	C3 and PZP-like alpha-2-macroglobulin domain-containing protein 8
protein-coding	oesophageal gland	Smp-125320	Smp_125320.1	31	62	50	3.45161	76	0.158024	11	MEG 9
protein-coding	oesophageal gland	Smp-085840	Smp_085840.1	28	62	45.1613	2.39286	50	0.103963	11	MEG 4
protein-coding	oesophageal gland	MEG-32.2	Smp_123200.1	27	62	43.5484	2.07407	48	0.0998045	11	MEG 32.2
protein-coding	oesophageal gland	Smp-328980	Smp_328980.1	25	62	40.3226	2.16	48	0.0998045	11	Cystatin
protein-coding	oesophageal gland	Smp-010550	Smp_010550.1,Smp_010550.2,Smp_010550.3,Smp_010550.4	24	62	38.7097	3.75	42	0.087329	11	Kinesin-like protein KIN-UA
protein-coding	oesophageal gland	Smp-167280	Smp_167280.1	14	62	22.5806	1.78571	26	0.0540608	11	Natterin-4
protein-coding	oesophageal gland	Smp-176020	Smp_176020.1	10	62	16.129	1.1	21	0.0436645	11	MEG 11
protein-coding	oesophageal gland	Smp-337100	Smp_337100.1,Smp_337100.2,Smp_337100.3,Smp_337100.4,Smp_337100.5	8	62	12.9032	1.625	12	0.0249511	11	annexin A7
protein-coding	oesophageal gland	Smp-307220	Smp_307220.1,Smp_307220.2,Smp_307220.3	7	62	11.2903	1.85714	9	0.0187134	11	MEG 4
protein-coding	oesophageal gland	Smp-315060	Smp_315060.1,Smp_315060.2,Smp_315060.3,Smp_315060.4	7	62	11.2903	1.42857	9	0.0187134	11	annexin
protein-coding	oesophageal gland	Smp-325680	Smp_325680.1	5	62	8.06452	1.6	8	0.0166341	11	Replicase polyprotein
protein-coding	neuron 7	Smp-151930	Smp_151930.1	33	590	5.59322	1.24242	44	0.0914875	8
protein-coding	neuron 7	Smp-246130	Smp_246130.1	12	590	2.0339	1	14	0.0291097	8
protein-coding	neuron 7	Smp-085680	Smp_085680.1	10	590	1.69492	2.5	15	0.0311889	8
protein-coding	neuron 7	Smp-018590	Smp_018590.1	10	590	1.69492	1.6	13	0.0270304	8
protein-coding	neuron 7	Smp-016750	Smp_016750.1	10	590	1.69492	1.1	10	0.0207926	8
protein-coding	neuron 7	Smp-333790	Smp_333790.1	10	590	1.69492	1	11	0.0228719	8
protein-coding	neuron 7	Smp-077820	Smp_077820.1	7	590	1.18644	1.14286	7	0.0145548	8
protein-coding	neuron 7	Smp-333990	Smp_333990.1,Smp_333990.2	6	590	1.01695	1.5	8	0.0166341	8
protein-coding	zfp-1-1+	Smp-316470	Smp_316470.1	14	289	4.84429	5.07143	26	0.0540608	8
protein-coding	zfp-1-1+	Smp-333830	Smp_333830.1	9	289	3.11419	1.77778	12	0.0249511	8
protein-coding	zfp-1-1+	Smp-149710	Smp_149710.1	9	289	3.11419	1.11111	13	0.0270304	8
protein-coding	zfp-1-1+	Smp-328780	Smp_328780.1	8	289	2.76817	1	11	0.0228719	8
protein-coding	zfp-1-1+	Smp-152590	Smp_152590.1,Smp_152590.2	7	289	2.42215	66.7143	19	0.039506	8
protein-coding	zfp-1-1+	Smp-313100	Smp_313100.1	6	289	2.07612	1.33333	10	0.0207926	8
protein-coding	zfp-1-1+	Smp-313760	Smp_313760.1,Smp_313760.2	6	289	2.07612	1.16667	13	0.0270304	8
protein-coding	zfp-1-1+	Smp-347410	Smp_347410.1	6	289	2.07612	1	11	0.0228719	8
protein-coding	GSC progeny	Smp-241430	Smp_241430.1	22	926	2.37581	1	28	0.0582193	6
protein-coding	GSC progeny	Smp-198590	Smp_198590.1,Smp_198590.2	20	926	2.15983	1	21	0.0436645	6
protein-coding	GSC progeny	Smp-344680	Smp_344680.1,Smp_344680.2	16	926	1.72786	1.0625	20	0.0415852	6
protein-coding	GSC progeny	Smp-327720	Smp_327720.1	16	926	1.72786	1	17	0.0353474	6
protein-coding	GSC progeny	Smp-247860	Smp_247860.1	12	926	1.2959	1	14	0.0291097	6
protein-coding	GSC progeny	Smp-128520	Smp_128520.1	10	926	1.07991	1	25	0.0519815	6
protein-coding	mature vitellocytes	Smp-170840	Smp_170840.1	24	58	41.3793	4.70833	28	0.0582193	5
protein-coding	mature vitellocytes	Smp-167830	Smp_167830.1	23	58	39.6552	5.82609	27	0.0561401	5
protein-coding	mature vitellocytes	Smp-170770	Smp_170770.1,Smp_170770.2	6	58	10.3448	1.16667	11	0.0228719	5
protein-coding	mature vitellocytes	Smp-310740	Smp_310740.1	6	58	10.3448	1	12	0.0249511	5
protein-coding	mature vitellocytes	Smp-306970	Smp_306970.1	5	58	8.62069	1.8	6	0.0124756	5
protein-coding	Mehlis' gland	Smp-177100	Smp_177100.1	42	169	24.8521	1.66667	54	0.11228	5
protein-coding	Mehlis' gland	Smp-342660	Smp_342660.1	33	169	19.5266	1.06061	46	0.095646	5
protein-coding	Mehlis' gland	Smp-313300	Smp_313300.1,Smp_313300.2	28	169	16.568	1	31	0.0644571	5
protein-coding	Mehlis' gland	Smp-313530	Smp_313530.1	14	169	8.28402	1	16	0.0332682	5
protein-coding	Mehlis' gland	Smp-347520	Smp_347520.1,Smp_347520.2	8	169	4.73373	1	9	0.0187134	5
protein-coding	muscle 3	Smp-015820	Smp_015820.1	17	548	3.10219	2.23529	27	0.0561401	5
protein-coding	muscle 3	Smp-343100	Smp_343100.1	10	548	1.82482	1.5	17	0.0353474	5
protein-coding	muscle 3	Smp-244960	Smp_244960.1	9	548	1.64234	1.55556	24	0.0499023	5
protein-coding	muscle 3	Sma-Zic	Smp_315860.1,Smp_315860.2	7	548	1.27737	1.14286	10	0.0207926	5
protein-coding	muscle 3	Smp-343900	Smp_343900.1	6	548	1.09489	1.83333	7	0.0145548	5
protein-coding	neuron 31 (7b2-)	Smp-318890	Smp_318890.1	60	169	35.503	4.93333	62	0.128914	5
protein-coding	neuron 31 (7b2-)	Smp-318920	Smp_318920.1	45	169	26.6272	1.62222	46	0.095646	5
protein-coding	neuron 31 (7b2-)	Smp-331470	Smp_331470.1	26	169	15.3846	1.80769	27	0.0561401	5
protein-coding	neuron 31 (7b2-)	Smp-344700	Smp_344700.1	23	169	13.6095	1.08696	23	0.047823	5
protein-coding	neuron 31 (7b2-)	Smp-192610	Smp_192610.1	9	169	5.32544	1	20	0.0415852	5
protein-coding	late vitellocytes	Smp-312650	Smp_312650.1	25	524	4.77099	1.16	27	0.0561401	4
protein-coding	late vitellocytes	Smp-093790	Smp_093790.1	18	524	3.43511	1.16667	20	0.0415852	4
protein-coding	late vitellocytes	Smp-322850	Smp_322850.1	6	524	1.14504	1.5	7	0.0145548	4
protein-coding	late vitellocytes	Smp-340840	Smp_340840.1,Smp_340840.2	6	524	1.14504	1	9	0.0187134	4
protein-coding	tegument 2	Smp-318820	Smp_318820.1,Smp_318820.2	17	69	24.6377	1.35294	21	0.0436645	3	DNA-directed RNA polymerase subunit beta
protein-coding	tegument 2	Smp-159060	Smp_159060.1	11	69	15.942	1.63636	13	0.0270304	3	Lysyl oxidase homolog 2B
protein-coding	tegument 2	Smp-312850	Smp_312850.1	8	69	11.5942	2.125	16	0.0332682	3	Sodium/potassium/calcium exchanger 6, mitochondrial
protein-coding	female gametes	Smp-034680	Smp_034680.1	12	187	6.41711	1	14	0.0291097	2
protein-coding	female gametes	Smp-244560	Smp_244560.1,Smp_244560.2	7	187	3.74332	1	13	0.0270304	2
protein-coding	meg-1+	Smp-204580	Smp_204580.1	17	1040	1.63462	1.05882	21	0.0436645	2
protein-coding	meg-1+	Smp-331330	Smp_331330.1	16	1040	1.53846	1	19	0.039506	2
protein-coding	muscle 2	Smp-150430	Smp_150430.1	16	423	3.78251	1	21	0.0436645	2
protein-coding	muscle 2	Smp-140880	Smp_140880.1	5	423	1.18203	1	15	0.0311889	2
protein-coding	neuron 16	Smp-317630	Smp_317630.1	7	292	2.39726	1.14286	13	0.0270304	2
protein-coding	neuron 16	Smp-319480	Smp_319480.1	6	292	2.05479	1	13	0.0270304	2
protein-coding	neuron 17	Smp-000830	Smp_000830.1	99	272	36.3971	1.38384	105	0.218322	2
protein-coding	neuron 17	Smp-167770	Smp_167770.1	32	272	11.7647	1.125	37	0.0769327	2
protein-coding	neuron 22	Smp-308310	Smp_308310.1	21	311	6.75241	1.04762	25	0.0519815	2
protein-coding	neuron 22	Smp-194040	Smp_194040.1	8	311	2.57235	1.125	28	0.0582193	2
protein-coding	sm13+	Smp-318440	Smp_318440.1,Smp_318440.2	48	442	10.8597	1.66667	55	0.114359	2
protein-coding	sm13+	Smp-327040	Smp_327040.1	8	442	1.80995	1.125	10	0.0207926	2
protein-coding	unknown	Smp-158750	Smp_158750.1	22	265	8.30189	1.27273	28	0.0582193	2
protein-coding	unknown	Smp-043290	Smp_043290.1	16	265	6.03774	1.125	20	0.0415852	2
protein-coding	early tsp-2+	Smp-332150	Smp_332150.1	8	799	1.00125	1	21	0.0436645	1
protein-coding	flame cells	Smp-316480	Smp_316480.1	15	1270	1.1811	1	22	0.0457438	1
protein-coding	GSCs	Smp-317690	Smp_317690.1	50	782	6.39386	1.58	71	0.147628	1
protein-coding	muscle 5	Smp-149980	Smp_149980.1	5	188	2.65957	1	11	0.0228719	1
protein-coding	muscle 6	Smp-125560	Smp_125560.1	5	185	2.7027	1	15	0.0311889	1
protein-coding	muscle 7	Smp-133090	Smp_133090.1	9	102	8.82353	1	20	0.0415852	1
protein-coding	neuron 1	Smp-342380	Smp_342380.1	26	1571	1.655	1	31	0.0644571	1
protein-coding	neuron 10	Smp-102390	Smp_102390.1	23	545	4.22018	1.17391	31	0.0644571	1
protein-coding	neuron 12	Smp-322230	Smp_322230.1,Smp_322230.2	7	376	1.8617	1	10	0.0207926	1
protein-coding	neuron 20	Smp-304860	Smp_304860.1	6	217	2.76498	1.5	17	0.0353474	1
protein-coding	neuron 21	Smp-330130	Smp_330130.1,Smp_330130.2	31	208	14.9038	1.12903	45	0.0935668	1
protein-coding	neuron 28	Smp-341670	Smp_341670.1	11	64	17.1875	1.18182	11	0.0228719	1
protein-coding	neuron 30	Smp-154220	Smp_154220.1	14	967	1.44778	1	21	0.0436645	1
protein-coding	neuron 4	Smp-137860	Smp_137860.1	13	654	1.98777	1	15	0.0311889	1
protein-coding	neuron 9	Smp-346950	Smp_346950.1	8	733	1.09141	1	23	0.047823	1
protein-coding	parenchyma 1	Smp-317220	Smp_317220.1	54	2507	2.15397	1.09259	56	0.116439	1
protein-coding	prom2+	Smp-328410	Smp_328410.1	6	355	1.69014	1	160	0.332682	1

## Sheet: Table S8
Supplementary Table S8 - Number of lncRNAs and of protein-coding genes detected as expressed in 10, 25, 50, 75 or 95% of cells in the cluster. Note that the same lncRNA (or mRNA) is counted multiple times, when it is expressed in multiple clusters.
	Number of lncRNAs expressed in at least that given percentage of cells in the cluster								Number of protein-coding genes expressed in at least that given percentage of cells in the cluster
Cluster name	0.1	0.25	0.5	0.75	0.95			Cluster name	0.1	0.25	0.5	0.75	0.95
neuron 19	220	64	16	3	0			neuron 19	4849	2557	1146	432	122
dmrt1+ neoblasts	200	71	20	10	0			muscle 5	4502	2460	893	347	97
male gametes	163	70	22	5	0			dmrt1+ neoblasts	4497	2553	1038	385	139
eled+ neoblasts	163	48	14	7	0			flame cells	4446	2381	919	342	94
GSC progeny	162	54	15	5	0			neuron 6	4416	1938	637	239	60
parenchyma 2	155	50	10	0	0			neuron 25	4407	2473	847	327	89
neoblast	152	46	18	7	0			neuron 12	4371	2386	889	337	89
mature vitellocytes	150	42	14	0	0			muscle 7	4364	2443	936	330	85
prom2+	147	38	13	4	0			neuron 18	4344	2084	731	299	72
meg-1+	146	45	14	6	2			neuron 29	4330	2013	686	257	62
GSCs	146	42	16	4	0			muscle 1	4294	2060	674	265	59
neuron 15	146	41	8	2	0			neuron 21	4291	2207	754	296	75
unknown	144	38	11	2	0			neuron 7	4280	1968	642	249	65
flame cells	144	38	7	1	0			neuron 4	4262	1998	675	259	78
muscle 5	143	43	6	1	0			muscle 6	4247	2194	788	288	90
neuron 12	142	42	8	1	0			Mehlis' gland	4231	1793	516	215	66
parenchyma 1	141	45	7	0	0			GSC progeny	4225	2332	940	412	158
neuron 25	140	40	9	1	0			neuron 8	4217	2097	744	301	83
Mehlis' gland	136	37	9	2	0			neuron 15	4206	2183	795	308	84
neuron 29	134	33	3	0	0			neuron 13	4196	2174	780	317	87
neuron 21	133	37	8	2	0			neuron 23	4194	2310	890	373	101
zfp-1-1+	132	49	18	7	4			neuron 2	4182	1887	573	243	86
neuron 14	132	28	5	2	0			unknown	4172	2022	701	265	72
neuron 23	131	39	8	1	0			neuron 17	4170	2182	794	307	73
oesophageal gland	131	35	11	2	0			eled+ neoblasts	4161	2451	1019	389	133
early tsp-2+	131	34	10	3	0			neuron 5	4154	1737	530	223	70
neuron 13	131	31	9	1	0			neuron 22	4113	1849	593	241	54
S1	130	36	15	4	0			neuron 3	4109	2005	663	272	73
muscle 6	130	35	8	1	0			muscle 8	4096	2246	835	313	112
muscle 8	130	33	5	1	0			neuron 16	4086	1849	609	246	62
neuron 17	129	38	9	2	0			neuron 30	4077	1723	524	226	77
neuron 2	129	33	6	1	0			neoblast	4067	2301	887	331	122
neuron 8	129	30	7	1	0			neuron 24	4066	1864	606	257	85
muscle 7	126	36	5	1	0			neuron 11	4062	2068	742	299	88
egc+	125	30	11	3	1			muscle 4	4058	2051	735	296	77
S1 progeny	124	36	15	3	0			neuron 14	4037	1927	642	279	75
neuron 11	124	31	10	2	1			male gametes	4013	2250	1061	473	90
neuron 18	124	27	4	1	0			neuron 1	4009	1975	691	281	81
neuron 22	119	26	7	1	0			neuron 28	3991	2139	771	300	87
neuron 24	117	31	6	1	0			neuron 10	3966	1627	511	237	73
gut	117	30	9	1	0			prom2+	3949	2131	870	309	122
neuron 28	116	33	8	1	0			neuron 31 (7b2-)	3946	1600	508	197	34
neuron 4	116	32	7	1	0			parenchyma 2	3912	1685	538	214	46
neuron 31 (7b2-)	116	28	6	0	0			GSCs	3904	2244	933	403	147
late vitellocytes	114	35	8	2	0			neuron 27	3903	1929	715	282	71
neuron 7	114	28	8	1	0			neuron 20	3895	1814	598	258	63
neuron 1	113	27	8	1	0			parenchyma 1	3884	1797	587	247	48
muscle 1	113	25	3	1	0			muscle 2	3878	2009	815	360	99
muscle 2	112	23	5	2	0			tegument 2	3868	1496	451	232	91
sm13+	111	24	7	2	0			muscle 3	3834	1589	484	245	90
neuron 6	109	27	3	0	0			female gametes	3822	1810	677	280	120
neuron 3	108	23	5	1	0			neuron 26	3816	1588	471	231	96
neuron 27	106	27	8	1	0			neuron 9	3801	1541	487	225	79
neuron 5	105	25	5	1	0			tegument 1	3787	1646	479	200	41
muscle 4	101	24	3	1	0			mature vitellocytes	3756	1903	756	259	78
neuron 20	101	24	3	1	1			early tsp-2+	3736	1894	678	265	122
neoblast progeny	99	25	7	1	0			egc+	3722	1940	737	273	119
neuron 26	97	26	5	1	0			gut	3675	1701	592	235	100
neuron 16	97	25	2	1	0			oesophageal gland	3593	1908	705	247	124
early vitellocytes	96	30	8	2	0			meg-1+	3591	2033	854	331	94
female gametes	96	28	8	2	0			S1	3583	1979	866	381	144
muscle 3	94	19	2	1	0			S1 progeny	3559	1977	877	425	167
neuron 30	93	24	4	1	0			neoblast progeny	3427	1589	525	230	119
tegument 1	89	20	3	1	0			sm13+	3348	1610	585	268	114
neuron 9	87	23	4	2	0			zfp-1-1+	3285	1767	730	313	69
neuron 10	87	19	3	1	0			early vitellocytes	3157	1606	687	317	127
tegument 2	76	13	3	1	0			late vitellocytes	2848	1377	604	272	110
hes2+	62	n/a	n/a	n/a	n/a			hes2+	1433	n/a	n/a	n/a	n/a	n/a = hes2+ cluster has only one cell
median number of lncRNAs per cluster	125.5	33	8	1	0			median number of mRNAs per cluster	4060	1977	705	280	87
Fraction remaining, relative to 10% of cells	1	0.261905	0.0634921	0.00793651	0			Fraction remaining, relative to 10% of cells	1	0.486946	0.173645	0.0689655	0.0214286
